# Supplementary material for: Faecal Metabolome Profiles in Individuals Diagnosed with Hyperplastic Polyps and Conventional Adenomas
Source: Int J Mol Sci. 2024 Dec 12;25(24):13324. doi: 10.3390/ijms252413324 (PMC11676107; doi:10.3390/ijms252413324)
Supplement: Supplementary file 1 [file ijms-25-13324-s001.zip]

Archive with 1 entries (1 files):
- Table S1-R1.xlsx
