# Supplementary material for: Faecal Metabolome Profiles in Individuals Diagnosed with Hyperplastic Polyps and Conventional Adenomas
Source: Int J Mol Sci. 2024 Dec 12;25(24):13324. doi: 10.3390/ijms252413324 (PMC11676107; doi:10.3390/ijms252413324)
Supplement: Supplementary file 1 [file ijms-25-13324-s001.zip › Table S1-R1.xlsx]

## Sheet:  Supplementary Material
Table S1. List of annotated metabolites in RP/HPLC‑Q/TOF-MS/MS ESI (+) and HILIC-Q/TOF-MS/MS ESI (-) integrated data from fecal samples of volunteers participating in the study. Blue colored cells indicate significant p-values (p < 0.05) after Mann-Whitney pairwise comparison tests; red and green colored cells indicate metabolites with Fold Change (FC) > 1.5 or < 0.6, respectively, in the same co…								Control	Control	Control	Control	Control	Control	Control	Control	Control	Control	Control	Control	Control	Control	Control	Control	Control	Control	Control	Control	Polyps	Polyps	Polyps	Polyps	Polyps	Polyps	Polyps	Polyps	Polyps	Polyps	Polyps	Polyps	Polyps	Polyps	Polyps	Polyps	Polyps	Polyps	Polyps	Polyps	Polyps	Polyps
								Control	Control	Control	Control	Control	Control	Control	Control	Control	Control	Control	Control	Control	Control	Control	Control	Control	Control	Control	Control	Hyperplastic	Hyperplastic	Hyperplastic	Hyperplastic	Hyperplastic	Hyperplastic	Hyperplastic	Hyperplastic	Hyperplastic	Conventional	Conventional	Conventional	Conventional	Conventional	Conventional	Conventional	Conventional	Conventional	Conventional	Conventional	Conventional	Conventional
Analytical platform	Retention time (min)	Metabolite name	m/z	Adduct type	MSI Level	Molecular Formula	INCHIKEY	M5	M16	M17	M18	M20	M28	M29	M35	M39	M41	M44	M47	M50	M51	M52	M53	M54	M60	M64	M67	M24	M45	M46	M55	M56	M59	M61	M63	M65	M1	M2	M3	M4	M7	M8	M9	M10	M11	M14	M15	M21	M25
HILIC (–)	1.999	3-Hydroxybutyric acid	103.04	[M-H]-	2b	C4H8O3	WHBMMWSBFZVSSR-UHFFFAOYSA-N	30083	5615.81	1209.91	1316.94	1270.17	4109.98	2176.05	1185.27	2396.53	2301.11	5779.18	481.614	2691.92	3257.27	3310.32	4954.54	2472.71	1029.82	1750.49	2474.81	1562.73	1609.79	1605.79	1003.68	2015.99	245.727	1172.16	824.827	763.204	742.74	792.418	1372.25	881.945	500.041	707.944	624.579	1205.86	2863.64	2266	1454.01	1260.72	269.376
HILIC (–)	9.017	Lactose	341.108	[M-H]-	2b	C12H22O11	GUBGYTABKSRVRQ-QKKXKWKRSA-N	2850.26	10194.7	2607.77	31818.2	9986.43	1133.88	2406.54	2036.28	13274.7	4588.49	18876	908.696	10138	714.945	367.159	1562.35	5391.53	1066.87	1208.91	4606.12	1552.65	3138.65	1991.89	858.671	3550.05	1421.59	846.617	722.046	1616.89	1307.17	1194.98	1747.46	709.05	688.466	1021.26	708.023	1167.32	1001.24	1854.52	1754.26	1412.06	966.189
HILIC (–)	2.571	Thymidine	241.083	[M-H]-	2b	C10H14N2O5	IQFYYKKMVGJFEH-XLPZGREQSA-N	50154.4	44131.5	10784	63894.3	11710.4	48051.9	92738	3281.44	124687	108204	117510	120474	77056.2	28486.3	31893.8	37011	70157.7	56813.9	3481.14	13050.9	143869	6512.01	62230.9	102474	72618.8	12967.7	67885.7	267046	152675	103316	132362	67458.2	214828	114918	57263	14934.3	34612	340047	63845.1	152924	75944.2	91252.7
HILIC (–)	1.436	3-(3-Hydroxyphenyl)propionic acid	165.0557_331.1184	[M-H]-_[2M-H]-	1	C9H10O3	QVWAEZJXDYOKEH-UHFFFAOYSA-N	25379.4	17039.9	13122	18902.3	7537.91	151930	85161.1	17683	18896.2	23801	31354.6	35189.9	26912.1	10060.6	23695.4	29841.8	253509	337404	11344.3	14784.2	25644.2	13255.9	396247	17628.6	270740	6336.78	364197	162709	10993.4	6408.11	5796.67	4531.52	5003.06	7098.65	20275	4379.3	5080.28	8236.52	19131.5	8052.64	7371.35	20596.8
HILIC (–)	5	Creatinine	112.052	[M-H]-	2b	C4H7N3O	DDRJAANPRJIHGJ-UHFFFAOYSA-N	160.916	1576.99	619.64	120.824	250.126	888.775	220.501	952.653	1742.61	410.146	1494.76	1489.85	660.217	1137.9	1872.93	952.466	243.743	201.835	92.0552	2881.96	782.031	436.158	649.351	355.656	147.233	424.2	174.143	438.403	196.283	607.149	368.344	170.152	156.297	76.3391	202.242	90.2564	158.418	150.722	2508.99	457.412	192.328	138.814
HILIC (–)	7.287	N-Acetylmannosamine	220.084	[M-H]-	2b	C8H15NO6	OVRNDRQMDRJTHS-ZTVVOAFPSA-N	27198.1	19648.4	3963.15	45688.9	24.103	31763.8	2061.45	12976.8	5938.03	8364.11	5847.23	5245.49	4848.44	2508.21	51392.3	40702.6	694.665	31464.4	21218	35961.4	35730.1	9339.68	9102.41	65687.1	870.338	59405.6	37298.8	1604.18	53765.7	30397.9	253.279	51675.1	48612.6	58294.8	64070.1	18170.2	46028.2	4246.21	4434.39	14586.6	48414.4	63417.2
C18 (+)	9.289	Niranthin	415.212	[M-H2O+H]+	2a	C24H32O7	RCFGIEPQSDGMJJ-UHFFFAOYSA-N	20392	161843	157880	200258	135766	46601.7	78147.8	119651	44242.1	172601	47900.3	47731.7	38140	36688.5	29819	54592.7	113932	57310.4	120911	67046.8	42658.3	13995.1	29392.3	115744	71281.5	58604.1	35977.7	115512	26697.2	39903	7638.33	35502.4	24123.6	67314	88809.5	16504.2	70013.3	5008.63	45696.5	79919.8	35501.1	35172.7
HILIC (–)	5.529	Sulfanilic acid	172.008	[M-H]-	2a	C6H7NO3S	HVBSAKJJOYLTQU-UHFFFAOYSA-N	87.5705	68.3076	2054.26	8359.47	770.635	2444.63	110.031	360.46	1983.65	22.1947	31.5318	69.3718	1310.27	75.1551	378.697	2572.11	170.026	5377.3	2073.54	7855.54	86.632	1186.33	62.8719	81.2393	57.0266	32.3197	5531.51	52.6031	183.925	83.1072	92.532	307.497	597.403	41.4616	38.7622	92.9688	59.4888	35.9906	122.114	42.4822	63.5985	22.4176
HILIC (–)	8.902	Cellobiose	341.109	[M-H]-	2b	C12H22O11	GUBGYTABKSRVRQ-QRZGKKJRSA-N	2981.04	8490.4	2576.7	39993.6	12926.1	1568.93	3045.73	2530.15	7657.74	4066.13	18014.6	1229.13	5897.19	799.972	369.133	1848.8	7211.66	1834.25	1239.87	3976.16	2348.58	3514.35	2885.75	1311.54	3930.57	1880.23	1741.31	1009.82	2086.66	1466.35	1717.36	2017.11	1752.59	1756.23	1507.36	844.332	1752.88	1559.83	1901.98	2804.54	1821.57	1435.48
HILIC (–)	1.04	Methyl-4-hydroxy-3-methoxybenzoate	181.052	[M-H]-	2b	C9H10O4	BVWTXUYLKBHMOX-UHFFFAOYSA-N	704.653	472.027	220.258	303.842	435.373	237.969	210.724	446.491	324.467	550.768	503.363	740.054	385.533	581.04	245.27	472.924	145.588	2242.86	225.887	454.881	526.345	450.845	581.482	445.681	344.225	1258.56	2704.6	765.455	384.974	2192.75	563.687	479.932	1047.39	996.366	170.785	496.35	510.34	356.374	726.062	698.98	329.477	489.068
C18 (+)	1.582	Thymine	127.05	[M+H]+	2a	C5H6N2O2	RWQNBRDOKXIBIV-UHFFFAOYSA-N	44995	4663.65	15659.3	28604.5	9657.26	38863.6	17309.1	14990.8	14027.7	26141.5	14376.2	15742.1	16113.1	24825	104650	57277.1	49084.8	17074.7	5209.18	9294.05	54792	7957.42	17633.8	87278.4	50383.8	97240	25024.2	26006.7	61398	39760.8	29214.7	62805.9	45864.1	9831.86	24628.6	35503.5	50151.9	29822.7	35518.1	33604.3	4561.62	33253
C18 (+)	2.397	Pantothenic acid	220.119	[M+H]+	2a	C9H17NO5	GHOKWGTUZJEAQD-UHFFFAOYSA-N	143823	99536.4	82552	246641	113740	100885	240919	100215	44584.9	160949	106420	189699	88469	31088.6	213901	110054	269936	128765	94139.1	240456	284655	130348	145661	301382	239346	68069.5	149433	147062	170514	254372	259666	175349	222156	77291.2	97693.9	219790	144530	195543	72272.7	155745	194366	323802
C18 (+)	1.763	N,N-Dimethylaniline	122.094	[M+H]+	2a	C8H11N	JLTDJTHDQAWBAV-UHFFFAOYSA-N	69321.9	95832.8	60060.3	53321.7	87515.5	9212.75	36158.7	120908	181989	91541.9	35988.1	103164	96948.9	128209	2254.9	33302.2	679.248	68742.1	160824	89124.3	69068.7	21997.3	279847	764.287	539.787	20587	62486.5	125403	51628.8	79987.4	176732	57477.7	36392.5	2920.31	676.366	6026.33	28975.7	52956.3	135656	22667.1	28484.4	1047.02
HILIC (–)	1.412	2-Amino-3-methoxybenzoic acid	166.044	[M-H]-	2b	C8H9NO3	SXOPCLUOUFQBJV-UHFFFAOYSA-N	174.615	103.985	204.926	203.099	20406.9	38.002	3192.48	639.37	63.5492	253.36	266.902	438.104	1730.05	69.4645	46.0631	1307.58	103.321	6417.5	27.5593	54.38	448.579	1942.75	589.153	334.403	160.227	126.347	10622.7	395.582	361.943	1909.4	13401.5	88.7033	1374.7	8837.87	1033.86	1498.37	34.1133	381.418	56.0332	3666.67	115.43	207.854
HILIC (–)	7.379	N-Acetyl-D-glucosamine	266.089	[M+CHO2]-	2a	C8H15NO6	OVRNDRQMDRJTHS-PVFLNQBWSA-N	85107.5	51296.4	37071.6	90358	67820.5	73752.7	41235.7	26777.8	35280.2	141487	52071.1	80931.7	69419.5	19276.3	101338	81126.8	57129.4	51000.3	53541.6	69128	76290.5	133410	43544.2	136180	64387.8	107072	54898.5	17766.9	96636.9	79438.4	83612.8	88815.9	95246.1	143730	110531	48293.4	70588.8	29685.6	14625.5	63029.1	72293.3	126721
HILIC (–)	4.803	Arbutin	271.084	[M-H]-	2b	C12H16O7	BJRNKVDFDLYUGJ-RMPHRYRLSA-N	644.788	30047.7	9970.51	1070.33	1777.8	3414.67	3212.43	7086.63	3216.35	6057.73	6681.32	1042.18	26378.3	3921.44	527.936	5241.84	21061.7	1599.04	620.47	1633.88	841.523	4648.52	1691.58	3005.48	17741	2362.9	1520	4870.79	2429.32	800.297	7148.46	3154.83	1243.59	301.229	2159.1	248.053	10356.1	673.113	3189.77	1468.58	2996.31	2592.44
HILIC (–)	1.088	Ginkgolic acid I	345.245	[M-H]-	2a	C22H34O3	YXHVCZZLWZYHSA-FPLPWBNLSA-N	2190.59	1104.73	360.31	6769.85	7323.76	2777.16	169166	54630.3	2658.72	1379.93	683.175	4035.04	7367.24	3106.09	32976.4	15097.7	3992.21	15438.1	3020.07	5776.25	26732.6	655.004	9591.35	1247.35	3496.81	1308.11	15453.3	54283	70154.7	11824.8	54162.6	110318	3274.21	37270.5	3526.96	43727.9	2046.49	14630	10261.7	4833.79	6035.63	15946.6
HILIC (–)	1.047	Oleic acid	281.249	[M-H]-	2b	C18H34O2	ZQPPMHVWECSIRJ-KTKRTIGZSA-N	307722	230113	81968.2	209942	91301.3	641924	112364	143641	66499.4	66179.6	56192.2	57196.2	49283.6	70285.6	49752.2	71138.9	1.15262e+06	164559	144800	59075.1	239784	432847	109070	309296	708578	138032	192609	108717	307778	74989.6	30604.8	184387	148070	174865	124758	78947.7	105868	59744.8	103816	118137	202814	481224
C18 (+)	9.718	(9Z,12Z)-15-Hydroxyoctadeca-9,12-dienoic acid	279.233	[M+H-H2O]+	2a	C18H32O3	MZQXAWAWDWCIKG-OHPMOLHNSA-N	11736	81476.5	4813.27	73182.3	10951.6	54975.9	11925.7	28553.6	5170.21	8060.42	7684.77	11743	10122.4	7509.07	4327.2	8697.09	19484.4	51927	11109.8	8841.33	92821.6	34611.1	32459.9	9034.28	33550.9	7619.07	76349.1	26226.8	8441.59	29883.8	8424.41	15024.2	7346.79	33696.2	29548.6	10339.7	22191.6	12634.2	13153.4	59174.1	8597.12	17938.5
C18 (+)	4.273	Quinaldic acid	174.055	[M+H]+	2a	C10H7NO2	LOAUVZALPPNFOQ-UHFFFAOYSA-N	535.526	830.558	8437.07	17649.6	3666.46	8413.08	4035.54	907.249	1986.73	954.306	3254.19	5001.88	528.881	218.688	3318.73	10333.8	3509.54	8985.71	427.763	789.934	2625.39	383.651	817.14	1954.25	3404.56	17833.6	9371.34	2619.05	475.565	4878.47	1523.64	5083.21	4206.95	12579	25852	4451.46	5586.08	1366.12	5533.43	13457	8692.3	1942.33
HILIC (–)	5.727	Hesperetin-7-O-rutinoside	609.184	[M-H]-	2a	C28H34O15	QUQPHWDTPGMPEX-UHFFFAOYNA-N	104.624	179.993	260.463	104893	151.488	2174.97	1335.04	4013.33	599.653	7481.42	16640	63595.2	159292	2484.59	263.249	160526	94093.9	108.859	44.016	696.371	276434	89.1595	60.5373	40.9844	270186	2635.36	176.826	3280.03	1010.41	138.819	55.6916	461.131	117.357	79.668	84504.7	169.499	48.6992	20305.2	249.756	79.5513	87.4536	543.869
HILIC (–)	1.107	12-Hydroxyoctadecanoic acid	299.262	[M-H]-	2a	C18H36O3	ULQISTXYYBZJSJ-UHFFFAOYSA-N	3.64257e+06	2.33517e+06	1.4479e+06	1.95344e+06	1.95093e+06	5.08004e+06	2.76478e+06	2.4811e+06	717227	2.00098e+06	765246	907727	739900	1.6498e+06	1.05405e+06	1.67056e+06	5.92842e+06	3.61792e+06	1.9568e+06	575683	2.7341e+06	5.4686e+06	1.66382e+06	4.86715e+06	4.66532e+06	2.30323e+06	3.77632e+06	2.06135e+06	2.04538e+06	1.47732e+06	341901	4.61885e+06	2.50885e+06	3.0464e+06	1.23764e+06	1.81172e+06	1.62547e+06	298929	1.53087e+06	1.88637e+06	2.82891e+06	3.64256e+06
HILIC (–)	1.185	Enterolactone	297.113	[M-H]-	2a	C18H18O4	HVDGDHBAMCBBLR-WMLDXEAASA-N	213387	1.05195e+06	103144	218030	50357.8	97097.5	205898	781236	126499	248919	118267	459233	264335	54538.7	22894.6	576213	39611	108877	223794	124545	150164	91551	398710	72906.7	33403	233147	97186.5	87015.7	286214	77672.9	37245.2	104970	116321	42902.1	65107.8	2043.32	44537.7	127019	57295	118427	707720	51113.7
C18 (+)	1.963	L-Phenylalanine	166.0868_120.0807_149.0593_103.0548	[M+H]+_[M+H-CH2O2]+_[M+H-NH3]+_[M+H-CH5NO2]+	2a	C9H11NO2	COLNVLDHVKWLRT-UHFFFAOYSA-N	1.93395e+06	1.3966e+06	1.47697e+06	1.62521e+06	1.26272e+06	2.00207e+06	1.65947e+06	1.11081e+06	1.44509e+06	1.03683e+06	1.34324e+06	1.02874e+06	1.28001e+06	1.91066e+06	1.60704e+06	1.98641e+06	1.5878e+06	1.93751e+06	1.78129e+06	2.64485e+06	1.72085e+06	2.08262e+06	828979	2.47975e+06	1.72739e+06	2.27837e+06	1.89627e+06	1.40768e+06	2.06717e+06	1.83965e+06	1.67523e+06	1.7843e+06	2.21628e+06	1.56069e+06	1.88829e+06	1.72308e+06	2.22961e+06	1.64286e+06	1.2108e+06	1.16863e+06	1.74681e+06	1.85541e+06
C18 (+)	9.968	1,3-Acetonedicarboxylic acid	129.018	[M+H-H2O]+	2a	C5H6O5	OXTNCQMOKLOUAM-UHFFFAOYSA-N	180.974	14112.3	28329.2	1618.95	6873.03	10646.2	55.248	10649.8	18092.7	21932.8	479.619	25521.7	10411.5	20966.8	8227.95	9159.96	13793.7	22832	20492.6	1672.28	18361.1	93.3761	167.707	97.5148	105.169	3547.27	15756.6	7257.36	11002.9	22177.2	153.051	268.765	94.8428	150.297	30666.7	16803.4	7389.64	23868.4	19724.1	20898.8	27895.5	15488.4
C18 (+)	2.333	2-(4-Morpholinyl)benzaldehyde	174.092	[M+H-H2O]+	2a	C11H13NO2	GTTAEWVBVHSDLX-UHFFFAOYSA-N	33664	68610.6	32524.8	36106	40808.6	4490.67	18048.2	65732.5	84656.5	51035.3	24100.9	40953.7	54785.4	80008.2	1565.1	17882.6	223.423	46823.1	75263.3	57467.7	61480.4	16001.3	168262	442.319	318.737	9938.7	36873.3	72516.7	25091.5	46450.6	83508.2	20109.2	16518.3	1033.12	319.742	2070.08	20009.7	22061.5	55575.5	12439	16122.7	850.01
HILIC (–)	1.204	Hesperetin	301.073	[M-H]-	2a	C16H14O6	AIONOLUJZLIMTK-UHFFFAOYNA-N	2037.18	2667.35	1541.39	203818	1225.93	23173.6	1996.83	17971.1	3255.02	32181.8	67136.8	17445.3	145664	3936.35	10193.1	258391	193056	15146.1	1717.75	2009.32	975664	2790.8	4551	1397	352319	3327.76	12979.6	4733.36	1415.54	3651.24	2560.66	1393.66	769.716	1868.06	136773	3783.77	519.496	2377.74	2507.22	1933.16	577.597	8958.21
C18 (+)	11.562	DGDG O-9:0_2:0	607.299	[M+Na]+	2a	C26H48O14	QXPSBTSKQXVPMM-UHFFFAOYSA-N	16313.4	745.026	5038.33	237207	347.969	11951.8	2263.67	776899	11929	196798	2101.95	6078.9	353372	4927.69	103.666	41747.9	1396.67	3426.48	236689	599.574	68940.4	2061.82	352.469	111.349	4217.9	18863.1	1415.67	110.985	1461.19	482.791	215.53	284518	5829.69	18394.1	170214	10211	438.899	3369.52	17131.4	292.373	105.489	266.679
C18 (+)	3.13	Dibutylamine	130.158	[M+H]+	2a	C8H19N	JQVDAXLFBXTEQA-UHFFFAOYSA-N	52407.8	418803	548127	46135.2	168135	414387	156863	403951	242499	441018	77358.6	373280	270960	278851	199534	144585	502364	535317	444294	52990.5	484936	47913.8	11864.7	19008.8	21823.9	351042	385666	187016	376274	241349	27781.8	18457.3	61815.8	43828	229748	492316	627053	237055	457688	827299	305133	850283
C18 (+)	5.491	Kynuramine	148.075	[M+H-NH3]+	2a	C9H12N2O	QLPVTIQQFGWSQQ-UHFFFAOYSA-N	33659.7	8664.73	163.041	143.316	143.909	101.561	102.009	42893.4	276.995	2389.56	3883.91	150.399	12396.7	2346.55	246.832	269.216	186.621	91.1373	56161	1996.06	115.792	938.068	98.3671	430.999	171.214	95.6969	85.3307	239.812	10569.8	243.188	188.051	161.979	5457.7	75.5931	151.036	60.8183	168.683	6143.72	257.411	71.6256	261.043	67.4782
C18 (+)	4.361	N-Acetyl-DL-leucine	174.113	[M+H]+	2a	C8H15NO3	WXNXCEHXYPACJF-UHFFFAOYSA-N	12407.6	3735.94	13933.9	5704.83	6037.07	18763.2	12446.3	4932.09	9500.1	18230.5	6153.18	4921.94	6702.43	7854.6	30518.5	44336.7	9278.87	5028.67	8688.5	14182.5	13990.4	14117.7	6430.37	39972.3	9483.86	29867.4	7178.59	20588.8	22284.1	5666.28	8778.49	24330.7	21136.4	8921.02	12271.4	20915.7	13822.1	24655.9	5388.9	3225.62	15268.6	18822.5
C18 (+)	9.092	Sphinganine	288.288	[M+H]+	2a	C17H37NO2	KFQUQCFJDMSIJF-DLBZAZTESA-N	10123.9	11199.6	17313.7	31821.2	169825	41535.5	10957.9	30385	12539.5	10088.5	29101	121002	45946	29534	76202.4	56291.9	9627.2	26188.2	8199.75	2855.16	126375	23276	78367.3	30433.3	27881.3	22211.5	20872.8	114768	8386.17	59937.1	92293.5	31400.6	7579.1	82016.4	69356.5	156226	107097	15553.9	49869.1	6961.64	14753.1	12289.2
C18 (+)	3.776	Caffeine	195.088	[M+H]+	2a	C8H10N4O2	RYYVLZVUVIJVGH-UHFFFAOYSA-N	6828.3	33170.7	80464.2	88711.2	27808	663.866	52132.2	31674.6	19677.4	33145.4	20541.1	46957.3	7015.46	32987.7	390.633	3045.84	218.566	18593.2	33046	36553.8	1290.08	1501.96	2472.56	139.707	413.927	3410.49	16243.5	15855	7144.84	79269.6	87721.3	6158.24	60114.9	20424.6	3153.95	16749.5	6722.66	17128.8	24507.2	46316.5	5895.67	8034.91
HILIC (–)	5.587	Taurodeoxycholic acid	498.29	[M-H]-	2a	C26H45NO6S	AWDRATDZQPNJFN-VAYUFCLWSA-N	1719.74	29657.3	5907.43	11887.8	6535.86	34693.9	8888.32	4174.69	4469.65	22258.2	13970.7	3797.76	10506.4	1774.95	1998.61	6366.48	7477.82	24700.3	7793.67	9199.48	19572.1	5415.28	89943.6	11505.9	8443.04	16392.1	27839.4	9317.52	11952.6	22445.5	101227	2070.54	4032.4	67823.1	4748.37	10737.2	3451.97	7776.49	3391.32	8494.2	49103.8	12270.7
C18 (+)	9.694	1,2-Dihydroxyheptadec-16-yn-4-yl acetate	309.243	[M+H-H2O]+	2a	C19H34O4	FHGZOCAZNHYWAL-UHFFFAOYSA-N	2148.61	511.006	940.121	625.463	320.101	479.555	379.844	1940.99	66128.8	20705.5	5842.41	562.494	485.781	139.237	625.598	296.58	424.115	946.24	502.233	1840.15	3213.22	449.21	463.52	1001.28	662.672	264419	651.409	1306.59	467.301	724.971	1727.42	1116.85	425.561	670.928	1972.4	210.066	1308	619.594	2045.3	1707.89	1796.61	732.565
HILIC (–)	2.839	N-Acetylphenylalanine	206.082	[M-H]-	2b	C11H13NO3	CBQJSKKFNMDLON-JTQLQIEISA-N	9766.48	13774.1	13334.1	7478.22	26257	28622.7	22244.1	2460.1	9212.36	15634.7	34340	21254.9	7384.31	3792.12	4843.02	11910	37448.9	7198.86	3696.02	5599.1	52521.4	9079.79	13975.6	49051.6	26524.7	21598.8	5243.94	22447.3	44504.5	5476.4	8337.54	21838.4	11759.9	33627.1	30929	9345.94	4967.31	19255.1	7569.27	10380.8	20536.9	56444
HILIC (–)	4.746	4-Hydroxy-3-methoxymandelic acid	197.046	[M-H]-	2b	C9H10O5	CGQCWMIAEPEHNQ-UHFFFAOYSA-N	636.042	2317.89	888.996	1780.15	1058.27	3989.24	802.306	2901.92	829.654	1693.12	2229.79	839.158	1397.05	597.455	313.313	466.515	1298.26	1203.66	1054.33	1751.83	273.288	1222.71	575.271	3699.36	2356.85	1088.91	886.264	1048.19	1392.7	473.187	1562.4	995.66	705.548	110.954	5433.53	713.553	1116.03	677.471	643.733	1433.23	1025.01	1992.4
HILIC (–)	6.383	N-Methylphenylalanine	178.088	[M-H]-	2b	C10H13NO2	SCIFESDRCALIIM-VIFPVBQESA-N	102.665	853.037	1218.01	148.313	222.906	192.133	924.052	107.016	87.7887	332.026	174.06	437.596	151.941	49.1331	109.394	613.518	548.164	164.09	56.7185	153.194	487.768	126.188	353.16	262.492	536.344	3951.14	214.026	419.936	165.437	234.429	664.621	1642.92	55.1719	254.994	1099.8	98.6592	115.911	396.519	1192.79	236.494	1213.75	237.506
HILIC (–)	9.577	Histidine	154.062	[M-H]-	2b	C6H9N3O2	HNDVDQJCIGZPNO-YFKPBYRVSA-N	2271.27	3098.09	2361.99	3466.82	12509.7	4802.52	28700.4	1234.96	9870.76	5394.23	5358.37	1604.07	1588.35	5448.82	6590.1	3622.11	10662.3	5698.12	2045.35	4461.24	1788.76	132.706	1913.74	4721.73	4115.58	5369.62	5927.29	5786.19	3204.47	1982.91	7270.27	1872.86	1863.11	13322.2	3631.83	1299.26	1499.52	21001.5	1767.43	3415.18	3397.84	2562.13
HILIC (–)	9.694	Raffinose	503.162	[M-H]-	2b	C18H32O16	MUPFEKGTMRGPLJ-ZQSKZDJDSA-N	175.018	1071.97	222.822	2303.02	483.67	160.023	824.568	702.985	708.15	399.424	1552.26	365.306	349.159	713.919	137.185	466.859	599.154	640.458	378.577	706.804	649.245	210.312	293.99	274.833	392.114	380.456	878.622	307.728	739.593	412.6	383.235	367.831	395.364	393.886	305.045	536.492	381.061	383.652	620.888	513.474	213.764	105.735
HILIC (–)	7.659	Glycolic acid	75.01	[M-H]-	2b	C2H4O3	AEMRFAOFKBGASW-UHFFFAOYSA-N	88.9377	344.041	163.715	462.214	673.314	505.752	430.701	571.498	86.0335	460.723	377.395	442.13	221.043	70.111	439.092	242.21	521.923	348.472	307.249	140.701	812.66	359.551	442.786	1725.85	428.269	601.763	354.07	239.814	334.821	498.05	658.574	488.881	469.312	816.55	391.173	56.9584	830.272	558.798	101.263	612.52	276.65	602.896
C18 (+)	8.163	Peimine	432.347	[M+H]+	2a	C27H45NO3	IUKLSMSEHKDIIP-YFOFEFMNSA-N	81540.2	1837.16	16170.1	33684.9	59315.4	26780.4	9945.67	72277.8	12573.1	58230.5	8412.9	1283.97	225444	61289.4	9254.59	90257.7	355.158	186.706	233.853	84309.8	3618.85	12718.2	165.127	544.431	814.979	51653.5	134.829	20907.6	27932.5	30485	41607.9	31884.6	10295.9	470.997	11020.1	1137.55	2905.75	11233.4	43100.1	15607.2	18355.4	8246.61
HILIC (–)	1.847	1,3,7-Trimethyluric acid	209.07	[M-H]-	2b	C8H10N4O3	BYXCFUMGEBZDDI-UHFFFAOYSA-N	80210.2	109781	370872	8643.97	12246.3	2301.12	8525.17	44860.7	201193	8683.94	36100.5	28366.7	108532	21201.1	6254.77	177.447	153.199	160182	11823.7	350170	229.778	51939	5770.35	125.592	299.238	17040.1	147759	475.496	215850	23263	8103.83	121842	249063	145.524	6322.63	18725.8	6535.91	14512.9	298376	277.514	141860	1509.93
HILIC (–)	2.531	4-Methyl-2-oxovaleric acid	129.055	[M-H]-	2b	C6H10O3	BKAJNAXTPSGJCU-UHFFFAOYSA-N	11095.1	1745.8	539.469	2498.59	1013.17	8408.05	2488.17	11049	1474.63	4231.31	5239.93	567.793	742.527	8979.76	39976.6	28928.4	3007.62	3947.63	15842.3	51915.5	6757.92	22353.2	377.337	147004	50595.5	11236	3989.93	5377.31	5318.4	3947.8	3049.52	7398.95	48851.8	2043.56	32724.6	951.268	18654.6	5724.51	14027.3	858.413	19684.6	20506.3
HILIC (–)	7.942	Acetylenedicarboxylic acid	112.987	[M-H]-	2b	C4H2O4	YTIVTFGABIZHHX-UHFFFAOYSA-N	18595.7	45740.1	5249.87	53392.5	44281.9	38756.2	16913.8	14136.1	20838.9	29686.9	57016.5	54556.6	58316.8	14308.3	18695.2	19977.9	62365.6	22872.1	42634.2	20732.8	69576.6	5667.53	14128.6	7551.44	56793.8	11600.6	19900.2	5181.84	22755.9	42301.1	5266.74	5537.66	10191.6	104444	4984.39	10457.5	7124.49	9388.32	17387.5	12806.2	10494.5	24846.2
HILIC (–)	8.972	N-Methylalanine	102.057	[M-H]-	2b	C4H9NO2	GDFAOVXKHJXLEI-VKHMYHEASA-N	992.577	662.958	888.579	518.337	1346.03	1785.96	3147.93	2016.31	1042.17	1460.97	2018.42	381.872	127.468	455.167	741.852	792.122	4464.84	1333.63	449.166	365.081	977.642	3644.69	795.257	2817.05	1819.57	4083.46	2339.41	542.63	1846.71	118.098	2129.94	2963.53	666.173	967.072	2396.87	67.8951	1825.64	1439.66	1638	1726.31	965.981	2205.64
C18 (+)	1.967	4-Methyl-5-thiazoleethanol	144.048	[M+H]+	2a	C6H9NOS	BKAWJIRCKVUVED-UHFFFAOYSA-N	30390.6	23581.8	40276.6	16225.2	3865.99	19619.1	10068.9	34542.3	19835.9	8443.91	7708.05	18998	10540.5	30466.8	31176.9	42066.6	10897.7	61144.1	45790.8	42897.3	18878	28190.7	16825.6	13137.1	8289.79	34568	54271	13845.2	11779.5	32715.9	5756.52	27049.4	22333.8	3132.61	15391.3	5316.07	23229.4	8041.82	12599	7574.73	43708.5	28339.3
HILIC (–)	6.432	Glycocholate	464.303	[M-H]-	2a	C26H43NO6	RFDAIACWWDREDC-MZMBZMQMSA-N	3939.78	23726.7	3130.98	116585	16477.3	7548.55	6574.5	2620.39	5961.58	7995.07	21625.9	3035.54	5004.41	489.98	962.714	2151.07	2174.27	10286.6	2644.85	5906.47	2800.65	1763.32	60697.8	10859	2061.82	51179.6	7801.3	7527.45	5250.28	10157.1	174555	2854.19	4402.26	211512	3621.78	17119.9	1338.34	8499.87	265.232	12518.5	52561	4980.85
HILIC (–)	6.343	Taurocholic acid	514.285	[M-H]-	2b	C26H45NO7S	WBWWGRHZICKQGZ-HZAMXZRMSA-N	770.079	6306.14	2281.26	36144.9	3451.57	8046.74	2571.5	1736.94	1985.62	4602.07	5021.88	1102.53	2494.46	332.736	485.157	1327.54	1747.2	3982.94	2197.12	3971.78	2707.82	692.036	23606.9	3364.99	1184.37	25944.8	3419.66	1713.45	6259.23	4299.52	72690.9	1197.39	381.041	61230.2	2451.92	8570.73	521.844	4236.65	6818.8	2825.42	29744.9	1854.85
C18 (+)	0.977	3-[(Dimethylamino)methyl]phenol	152.107	[M+H]+	2a	C9H13NO	HXMWGMZZNGHVPQ-UHFFFAOYSA-N	11776.4	15382.3	10199.1	7925.62	21161.6	3886.58	4889.03	9910.97	32919.9	13309.4	5802.64	10461.3	19157.8	32148.6	1148.08	7928.83	242.02	10941.3	15805.4	17530.9	12519.8	4827.95	21021.4	497.356	134.679	2824.92	12678.2	18560.6	7036.27	11796.3	17316.1	9703.03	17204.5	332.43	110.083	1136.2	6753.14	11526.4	16484.4	6500.13	9265.04	329.474
HILIC (–)	1.075	3-Oxostearic acid	297.244	[M-H]-	2a	C18H34O3	YQGGUZWHNVQJMF-UHFFFAOYSA-N	585001	463872	135172	215340	360016	987224	483234	249520	459488	114624	60844.9	74981.5	361205	243934	371671	494212	619041	408596	430913	365515	187348	220161	291105	1.19947e+06	645529	158078	358693	426126	717258	148917	254767	567004	345392	306565	245902	168391	142300	165764	302753	155539	183733	323704
HILIC (–)	3.037	Glutaric acid	131.036	[M-H]-	2b	C5H8O4	JFCQEDHGNNZCLN-UHFFFAOYSA-N	175.928	178410	51564.1	195.374	59556.9	19918.4	53559.4	175081	92836.4	29885.2	154867	22162.3	22489.1	257.805	219.184	7265.01	175460	174.796	116.655	98.0205	134.169	333510	165384	35073.8	103523	106788	21654.7	315.441	33889.5	167.125	120920	192189	49625.2	6598.12	186697	197.284	25741.5	139816	236034	114399	68104.1	101647
HILIC (–)	7.592	Methionine	148.045	[M-H]-	2b	C5H11NO2S	FFEARJCKVFRZRR-BYPYZUCNSA-N	32061.8	22715.3	25576.7	42932.6	29837.1	52833	53560.6	7145.04	38301.8	42826.3	36398.1	22484.6	19815.7	30745	35958.8	54545	44135.7	55558.8	22777.9	51327.4	38590.3	41145.2	6195.84	90748.5	76611.8	42159.6	61376	28017	54262.4	34535.7	73704.2	35962.6	54476.3	49106.9	70205.4	18571	41057.5	80481.4	20260.9	29847.9	35949.9	48127.5
HILIC (–)	8.566	Sucrose	341.111	[M-H]-	2b	C12H22O11	CZMRCDWAGMRECN-UGDNZRGBSA-N	946.662	2054.54	783.675	2573.88	1270.73	931.789	1780.71	2747.54	2319.18	12967.4	1814.93	605.855	1711.72	3626.16	613.296	1870.57	3210.61	1182.34	604.414	2634.9	2010.17	1215.16	9440.16	1888.89	1340.54	1905.29	1070.77	924.822	1921.87	1251.27	1210.58	2555.2	854.762	460.32	2162.15	1126.36	995.009	1630.37	2770.5	1079.44	578.937	1226.41
C18 (+)	1.124	L-Octopamine	136.076	[M+H-H2O]+	2a	C8H11NO2	QHGUCRYDKWKLMG-UHFFFAOYSA-N	21710.5	29174.2	21908.9	21977.2	22156.3	22844.8	22789.9	23511.1	26483.1	21998.2	21779.6	20179.1	24029.9	26130.7	14540.1	24805.2	16683.7	33209.2	24497.8	36360.5	17392.2	18104.1	34348.8	27354.2	20210.8	26478.7	29182.7	20979.7	9443.22	18864.8	25081.7	22647.7	22725.4	23588.3	9053.98	18992.6	25029.9	14337.1	21168.5	20611.2	21345.4	15121.7
C18 (+)	9.867	Myristamidopropyl betaine	371.33	[M]+	2a	C21H43N2O3	QGCUAFIULMNFPJ-UHFFFAOYSA-O	379698	19565.9	94878.1	21775.1	7072.51	18132.1	99679.5	69408.7	4770.14	141474	6123.72	170838	24243.8	582603	11276.5	122095	81029.7	36649.5	6296.76	20081.8	239056	26954.4	39292	7054.57	157181	50841.4	28798.3	114594	4270.5	48692.4	13450.8	181160	117142	37686.7	176375	131480	110727	324701	120057	11828.6	80712.2	4863.29
C18 (+)	4.431	(-)-Riboflavin	377.145	[M+H]+	2a	C17H20N4O6	AUNGANRZJHBGPY-SCRDCRAPSA-N	52671.7	32907.7	22219.5	61969	28306.1	34712.6	57716.1	39830.2	28926.1	52935.4	29907.7	61327.5	34450.8	36949.4	98332	72272.9	47890.1	36034.3	45378.2	67283.1	66890.5	46996.6	18092.6	73224.8	51780.4	57861.6	37883.9	42299.5	47374.1	46149.2	50752.9	51166.7	48526.7	40975.4	60970.1	68710.9	53467.2	69089.6	23367.9	35872.2	58773.1	93847.7
HILIC (–)	3.241	2',3'-Dideoxyinosine	235.079	[M-H]-	2b	C10H12N4O3	BXZVVICBKDXVGW-NKWVEPMBSA-N	167.159	287.615	442.388	254.643	551.364	367.715	326.746	2018.48	236.91	237.554	199.708	155.866	573.554	379.22	252.296	228.085	294.295	203.855	164.233	254.954	522.787	392.479	805.788	203.944	228.7	573.603	344.871	368.808	418.333	444.85	501.137	323.597	227.927	186.907	522.824	113.491	306.938	129.583	747.111	280.908	611.969	207.537
HILIC (–)	1.553	2,8-Quinolinediol	160.041	[M-H]-	2b	C9H7NO2	ZXZKYYHTWHJHFT-UHFFFAOYSA-N	153.859	2234.15	83.8327	75.0926	135.628	860.651	529.963	299.024	180.868	2776.69	1712.14	5081.58	178254	93.493	903.482	1161.21	673.471	906.664	1351.79	2469.57	850.736	135.039	1292.02	259.878	1105.99	97.848	1185.42	587.492	493.189	6413.24	188.211	173.469	1704.64	8573.54	200.439	487.935	96.1637	565.886	172.477	2242.4	288.839	75.9293
HILIC (–)	3.078	3-Deoxyuridine	227.067	[M-H]-	2b	C9H12N2O5	QOXJRLADYHZRGC-SHYZEUOFSA-N	48967.2	13649.4	33574.1	107952	26494.7	71743.4	73643	1836.99	57762.8	40322.6	124632	27391.1	28739.6	14710.2	14577.8	14093.5	80240	31929.9	3606.72	19382	41706.4	4997.13	15609.7	106318	46826.3	4506.1	26911.3	5760.93	118999	81575	72905.4	81001.2	192336	8926.58	47020.6	22516.9	35660.9	218158	24166.6	27631.5	63309	68076.4
HILIC (–)	5.447	2-Propanamidoacetic acid	130.049	[M-H]-	2b	C5H9NO3	WOMAZEJKVZLLFE-UHFFFAOYSA-N	49.2184	2360.62	1314.14	98.4176	1654.86	3916.74	2211.52	1872.48	2832.15	914.179	8057.59	5702.14	175.854	47.1817	43.8126	6201.51	1326.62	194.692	29.039	76.8919	74.5556	499.832	1390.17	3053.94	5782.25	4733.24	3769.76	5315.71	5008.47	72.6415	4548.83	2284.28	47.1199	7595.3	6881.78	64.5874	75.4661	4158.95	5715.2	2246.19	5646.04	4344.9
HILIC (–)	1.423	5-Methoxy-3-indoleacetic acid	204.066	[M-H]-	2b	C11H11NO3	COCNDHOPIHDTHK-UHFFFAOYSA-N	230.374	365.975	1259.97	103.452	418.935	553.798	157.158	226.175	183.202	445.71	289.335	258.961	382.522	82.6064	56.4727	465.186	77.7263	134.704	161.558	461.788	241.22	267.301	827.012	106.688	38.0269	107.864	99.7246	194.06	732.699	106.781	1904.75	119.983	1010.01	244.201	305.389	41.9961	142.078	346.169	202.219	219.32	756.194	71.0366
HILIC (–)	9.191	Cysteic acid	167.996	[M-H]-	2b	C3H7NO5S	XVOYSCVBGLVSOL-REOHCLBHSA-N	56.8669	57.1764	189.577	53.0908	235.98	302.603	275.503	65.9337	286.437	82.5811	341.556	60.7637	100.931	50.4544	164.462	48.9021	1234.8	139.91	81.5761	85.3674	31.6308	258.05	230.841	59.6574	261.579	812.097	355.203	81.7505	72.2463	62.5051	639.134	257.379	217.91	115.873	424.186	29.4773	287.689	322.046	513.723	43.5656	231.102	465.524
HILIC (–)	1.22	Linoleic acid	279.232	[M-H]-	2b	C18H32O2	OYHQOLUKZRVURQ-HZJYTTRNSA-N	1639.36	10653.7	651.133	8556.16	971.053	8874.12	1160.84	1713.78	2018.7	3511.26	557.386	1516.47	620.077	1282.3	2959.57	1529.83	3214.46	3505.32	1714.11	627.293	2209.06	2062.3	4730.49	1720.79	7588.47	3232.13	6561.08	573.491	4734.64	4348.41	725.881	1081.61	16976.2	12542.2	5519.57	418.85	863.392	1183.46	1453.5	1205.21	3838.41	3414.08
C18 (+)	1.964	2-Hydroxy-6-aminopurine	152.057	[M+H]+	2a	C5H5N5O	DRAVOWXCEBXPTN-UHFFFAOYSA-N	47652.5	45928.2	17107.4	68809.1	23429.5	14042.4	43482.4	2471.91	88264.3	44995.7	62924.2	85513.6	56221.1	14779.1	5814.47	7371.81	5164.83	72211.5	4017.64	17636.9	39718.9	3615.27	33741.8	12645.5	8066.62	1829.9	68576.6	165731	67400	52286.1	42826.2	36014.6	198921	52835.5	10472.5	47376.5	13796.1	200925	19197.1	57212.9	71205.8	22730.5
HILIC (–)	6.654	6-Quinoxalinol	145.041	[M-H]-	2a	C8H6N2O	RQPVXTQTNVVKEJ-UHFFFAOYSA-N	2935.81	3422.24	4322.82	1492.39	2311.58	2858.8	2757.46	3226.66	3108.49	2836.74	2070.16	4222.18	3615.41	1897.04	3252.26	3814.92	2460.53	2406.45	1969.68	4150.44	3987.15	4592.27	2952.42	3506.41	2444.63	4378.31	2303.35	3461.77	3370.82	3122.51	3824.26	4903.65	4822.14	1467.45	3273.59	1615.8	2811.29	5104.41	2574.36	4159.62	3838.09	2353.45
C18 (+)	2.725	L-Tryptophan	205.0976_188.0708_146.0595	[M+H]+_[M+H-NH3]+_[M+H-CH5NO]+	2a	C11H12N2O2	QIVBCDIJIAJPQS-VIFPVBQESA-N	434034	200283	243179	390438	268274	452744	363196	108017	206323	532971	339885	130644	187654	540638	517403	578037	528535	675316	332141	414291	513590	305662	125247	764264	606138	430591	774731	363566	340089	379480	654824	352849	589142	350523	425579	459585	598778	525099	136977	249462	220681	496569
C18 (+)	5.929	2-Phenylacetamide	136.077	[M+H]+	2a	C8H9NO	LSBDFXRDZJMBSC-UHFFFAOYSA-N	9662.02	9350.88	7943.8	6345.86	1632.83	8503.83	2334.61	3520.92	6634.79	4100.75	3996.6	2488.42	7485.72	3314.98	11886.6	11230.6	4072.93	2925.1	3847.28	3115.74	4664.62	5654.06	1362.34	8116.36	3851.99	8351.8	1291.11	6277.68	3769.24	1538.44	1958.26	9405.95	5978.83	1434.59	5031.84	2683.84	2960.74	4117.25	4545.69	2667.88	6321.17	4866.23
C18 (+)	11.294	4-Palmitoylmorpholine	326.306	[M+H]+	2a	C20H39NO2	CSXWLOVEZJWZMB-UHFFFAOYSA-N	740.507	141780	155982	1748.01	5339.26	80445.4	523.407	79901	88856.3	61261.9	104883	102989	42454.7	25798.6	31236.7	4613.13	32526.3	78037.9	94825.9	362.587	105279	90039	2094.1	834.063	1174.13	4537.92	88788	15602.2	64204.9	40230.8	2917.38	321.751	529.812	1086.84	39647.5	66007.2	152492	82246.8	158235	130830	52090	78069
HILIC (–)	7.183	Leucine	130.087	[M-H]-	2a	C6H13NO2	ROHFNLRQFUQHCH-YFKPBYRVSA-N	23529.9	16438.1	25807.8	28100.4	39297.3	34559.1	41556.6	9656.62	47432.4	49546.9	42491.3	8954.76	40333.6	29204.9	27443.8	44416.2	68813.6	40440.8	15075.7	25002.6	31614.5	37499.6	44985.9	60931.9	43048.3	43555.8	45703.8	60646	40618.9	20406.5	55922.6	43062.9	48279.8	19289.6	47540	12713.4	30972.6	80945.7	21231.8	37049.1	35449.8	40409.1
C18 (+)	3.483	Quinoline-2,6-diol	162.055	[M+H]+	2a	C9H7NO2	AQLYZDRHNHZHIS-UHFFFAOYSA-N	1672.21	4121.59	8576.61	10084.6	11437.4	641.142	1430.38	445.978	699.03	504.2	296.246	5071.77	2634.98	14322.2	1823.49	32335.2	26145.1	533.561	1260.87	1546.79	1346	2017.16	1127.5	840.222	23957.4	376.013	430.229	388.4	350.458	3285.09	407.708	1772.82	582.137	155.094	1316.14	6406.89	2702.58	1908.57	7900.35	49044.9	27393.9	4373.08
HILIC (–)	8.973	Glutamic acid	146.047	[M-H]-	1	C5H9NO4	WHUUTDBJXJRKMK-VKHMYHEASA-N	106998	79815.5	109798	61815.9	167771	213659	357421	235219	112473	173918	235192	34738	19452.3	73811.3	96911.5	109410	539363	164671	47276.4	44288.1	101853	445765	63742.7	324981	232513	410084	252585	42911.9	255296	13935.4	261326	366426	96187.9	139878	284048	4213.07	233067	155542	178664	166347	122165	284524
C18 (+)	0.504	N1-Acetylspermine	245.228	[M+H]+	2a	C12H28N4O	GUNURVWAJRRUAV-UHFFFAOYSA-N	1089.73	1090.29	234.576	4468.81	5827.03	552.83	6186.35	84.5777	1522.49	5086.32	18373.8	3601.33	3227.39	111.486	5936.91	1323.15	2198.23	6270.79	278.041	2524.04	8310.33	498.793	8733.67	9645.85	2474.91	56.2845	7762.69	36100.9	760.816	3450.76	425.074	872.222	5438.22	1689.92	1062.02	5979.14	2839.74	4254.69	2112.9	13964.7	3325.61	7392.12
HILIC (–)	6.103	N-omega-Acetylhistamine	152.083	[M-H]-	2b	C7H11N3O	XJWPISBUKWZALE-UHFFFAOYSA-N	89.8257	754.843	68.13	1316.82	30232	177.973	6213.1	134.591	2120.44	4549.68	55756.2	519.855	316.619	1104.71	160.005	488.07	8761.57	22777	79.2804	118.237	7020.77	43.4446	205046	144.641	8799.79	2996.56	20969.6	43978.7	124.942	19730.6	17820.3	280.571	68.2952	5488.27	646.547	8483.03	124.516	86.0179	6696.39	9200.06	174.665	908.507
HILIC (–)	9.586	Malic acid	133.015	[M-H]-	2b	C4H6O5	BJEPYKJPYRNKOW-UWTATZPHSA-N	3650.99	1130.09	1231.68	7820.62	21028.4	19182.4	14783	3189.66	1689.54	9259.68	7617.74	527.483	196.581	1220.54	6045.63	2054.81	12991.3	6199.97	476.245	187.241	9277.58	4466.77	4548.23	6746.24	14173.4	16692	9267.13	1572.99	3784.75	523.343	10509.1	4889.44	3320.41	4029.07	11040.6	167.057	6886.7	17768.6	3160.41	9063.61	6389.21	14613.1
HILIC (–)	8.972	Pyroglutamic acid	128.035	[M-H]-	2b	C5H7NO3	ODHCTXKNWHHXJC-VKHMYHEASA-N	5605.7	4307.39	5366.02	2551.84	7753.39	11631.9	18302.1	12473.3	6046.06	8256.88	9951.39	1683.37	1201.09	3526.66	4818.89	6147.39	25595.9	9144.16	2238.43	2242.91	4998.48	23038	2920.4	16360.1	11661.8	20809.3	13735.4	2185.64	12857.5	714.341	13428.2	17637.3	4777.93	7328.65	12484.3	263.541	11495.1	8042.25	9623.79	7734.01	6718.35	14655.7
C18 (+)	4.813	Val-Phe	265.153	[M+H]+	2a	C14H20N2O3	GJNDXQBALKCYSZ-NEPJUHHUSA-N	11219.3	5639.92	10174.7	15937.2	17361.4	4777.06	36506.3	7816.5	16609.1	7860.11	13007.3	8724.35	17333.3	33191.7	983.946	29048.5	10447.6	4270.77	3652.25	15939.6	28560	15828.8	7799.17	11591.7	12850.1	21827.5	4795.1	35719.9	50751.5	19722.3	3925.32	21154.6	17805.7	1503.22	9773.43	3935.95	24524.2	18458.9	2891.77	37022.2	48252.6	4694.33
C18 (+)	8.738	Phytosphingosine	318.307	[M+H]+	2a	C18H39NO3	AERBNCYCJBRYDG-UHFFFAOYSA-N	10965.2	10388.6	8133.59	13649.2	12681.4	4315.73	4547.4	14111.8	6522.88	7336.12	6368.41	3837.51	6157.08	1816.52	4916.71	8905.73	1844.56	9176.08	186.633	10905.7	6141.09	4910.07	4049.41	20325.6	3003.02	2172.18	6233.43	201.736	4473.49	18057.4	3133.01	5450.62	4606.23	20560.7	4083.92	3035.18	7940.59	6783.14	5823	5116.93	78.1345	4710.84
HILIC (–)	9.43	Aspartic acid	132.031	[M-H]-	2b	C4H7NO4	CKLJMWTZIZZHCS-REOHCLBHSA-N	5177.77	3294.29	7505.03	2796.33	95.0486	8625.56	31067.5	5743.11	5413.13	8986.66	28624.4	670.411	564.915	6147.67	8559.38	4694.66	77496	15851.3	1895.7	1495.21	3308.95	17058.5	7127.26	12693.7	18316.9	36207.8	25971.3	861.449	7463.74	761.954	14891.6	9777.9	11354.3	14084.7	27927.4	250.443	18272.8	18485.5	8631.45	8167.99	6013.88	42398.6
C18 (+)	0.684	L-Valine	118.0957_72.081	[M+H]+_[M+H-CH2O2]+	2a	C5H11NO2	KZSNJWFQEVHDMF-BYPYZUCNSA-N	437162	212419	296362	244283	213538	360973	335466	301812	429470	488394	331826	124541	263994	667681	311321	460429	315286	389412	467176	645759	171734	476931	284734	512327	214235	549734	369652	376209	546883	352202	371096	566255	720961	191854	564961	338965	424349	509395	257036	275062	366981	283904
HILIC (–)	10.038	2,6-Diaminopimelic acid	189.087	[M-H]-	2b	C7H14N2O4	GMKMEZVLHJARHF-UHFFFAOYSA-N	370.538	58.7089	53.2146	54.4054	27.5737	125.746	72.9107	76.4853	39.4819	223.836	190.123	80.703	52.1489	59.5914	220.315	130.223	712.648	36.7028	62.6823	41.8066	25.6843	340.476	72.9966	379.311	264.046	320.572	19.2836	41.2098	84.4395	19.3326	61.9089	108.305	32.0582	56.5536	727.42	8.6783	63.8729	21.9824	156.975	34.0704	17.8545	268.127
HILIC (–)	1.463	6-Hydroxycaproic acid	131.071	[M-H]-	2b	C6H12O3	IWHLYPDWHHPVAA-UHFFFAOYSA-N	2079.67	4944.16	6756.21	702.041	139.333	4861.05	879.839	4139.84	1060.6	6969.81	2465.04	1284.61	1682.14	326.601	313.371	208.412	402.307	277.382	290.396	748.77	289.712	1830.25	922.688	388.189	530.907	1664.37	257.916	547.591	2719.22	234.911	170.818	2005.57	761.529	161.143	1985.09	250.098	977.306	3043.74	1614.42	59.6981	581.971	535.914
C18 (+)	7.764	Berberine cation	336.122	[Cat]+	2a	C20H18NO4	YBHILYKTIRIUTE-UHFFFAOYSA-N	96.0384	80.3135	136.778	48.9088	146.381	59.7051	62.2747	107.192	89.5432	61.0338	58.6554	85.3948	63.749	65.843	88.0837	50.0523	77.4581	78.0928	102.139	85.9257	76.8566	93.2423	95.8126	59.6074	68.9716	779530	79.8392	56.2127	58.9861	60.7518	52.0123	72.0547	54.6013	61.1943	61.8516	104.377	52.3239	60.3768	74.1497	54.7632	60.8975	56.7076
HILIC (–)	9.93	delta-Hydroxylysine	161.093	[M-H]-	2b	C6H14N2O3	YSMODUONRAFBET-UHNVWZDZSA-N	70.5627	226.016	59.0811	108.308	3566.12	69.143	280.965	20.5742	88.7424	361.171	689.406	87.6614	62.9843	59.3534	73.2838	43.3063	501.974	171.044	24.8282	48.6213	222.381	173.839	44.0195	113.231	140.778	145.675	269.886	105.457	22.4951	88.1538	118.535	91.0156	44.8581	127.465	165.248	782.989	134.267	369.214	77.938	132.325	434.303	138.233
C18 (+)	1.102	2-Hydroxyphenethyl alcohol	121.065	[M+H-H2O]+	2a	C8H10O2	ABFCOJLLBHXNOU-UHFFFAOYSA-N	1210.02	2203.3	2415.1	1278.1	5734.02	11548.8	1486.17	1244.45	768.189	81698.4	40004.2	4929.09	3623.38	2187.92	25775.8	2791.22	40030.9	1600.37	21697.8	540.075	2432.82	1181.78	1657.87	1114.54	42223.1	2607.35	1159.37	25580.7	692.048	406.952	3598.47	1345.12	1251.2	10574.5	2905.6	4398.44	2775.26	689.672	2494.27	2943.92	925.418	9589.36
HILIC (–)	6.655	Ethyl 3-hydroxy-2-quinoxalinecarboxylate	189.032	[M-H-C2H4]-	2a	C11H10N2O3	MIIFHRBUBUHJMC-UHFFFAOYSA-N	4868.15	5099.12	8408.97	2956.11	3541.24	4269.15	5280.72	5689.01	4939.94	4532.79	3048.62	5024.81	4973.51	3031.2	4826.07	5126.97	3861.75	3819.33	2908.07	6092.39	6442.89	8575.69	3579.49	5381.27	3474.01	7395.57	3543.82	5494.14	5138.51	3392.52	5675.44	7628.39	6698.58	2548.86	4901.82	2549.95	5488.83	8321.43	4692.58	6742.59	7191.93	3837.86
HILIC (–)	1.93	Gibberellic acid	345.139	[M-H]-	2b	C19H22O6	IXORZMNAPKEEDV-OBDJNFEBSA-N	691.673	940.113	6329.78	628.645	1142.98	39847.7	992.666	1628.26	1755.89	737.79	976.681	897.489	2928.54	807.545	374.039	601.785	424.639	1169.38	426.157	552.565	1146.84	459.962	2120.69	521.515	612.784	723.461	896.565	971.345	839.057	1004.13	928.43	1215.5	645.783	2067.05	372.312	172.642	1084.08	815.887	856.648	668.149	378.734	501.015
HILIC (–)	5.623	LPG 16:0	483.275	[M-H]-	2a	C22H45O9P	BVJSKAUUFXBDOB-UHFFFAOYNA-N	24264.7	50742.3	51934.9	92897.1	51228.5	50718.4	80920.3	48277	37920.1	117975	70647.4	61732.2	99337.3	4467.29	17318.2	16986.8	37210.6	25980.7	25734.3	117428	38052.9	93111.4	39857.9	32007.4	303551	19802.5	29370	54891.2	100622	31868.9	43234.1	29157.1	56082.5	49265.5	16551.5	12119.8	6324.28	17994.2	14556.1	41005.8	29372.8	26427.7
C18 (+)	1.907	1-(Benzo[d][1,3]dioxol-4-yl)-2-(ethylamino)propan-1-one	204.101	[M+H-H2O]+	2a	C12H15NO3	QJADLMNXVWSLDV-UHFFFAOYSA-N	84233.2	205932	78759	84689.8	162237	23877.7	45177.5	166908	160631	144027	58889	66420	183680	243130	5808.43	50476.2	240.475	113979	196867	154341	123582	35367.4	206304	707.775	295.549	22789.4	90097.1	269870	107865	121558	147073	58642.6	153552	4796.38	427.863	6357.04	76093.8	80224.2	153473	60496.5	88101.2	2341.59
HILIC (–)	4.233	5-Methyluridine	257.078	[M-H]-	2b	C10H14N2O6	DWRXFEITVBNRMK-JXOAFFINSA-N	141.304	1669.92	1388.73	3573.68	1116.2	923.876	1392.44	1122.59	1210.92	1645.77	1555.56	1173.14	1615.38	633.431	394.476	1163.82	949.323	1092.15	499.187	1210.45	1018.48	640.895	1002.8	3021.9	621.179	454.618	1007.93	1842.39	1371.4	658.187	1699.42	1144.03	1647.24	625.924	1885.17	109.001	1093.18	1255.97	1012.84	554.353	1885.87	1006.84
HILIC (–)	1.144	Dibenzo[b,d]furan-4-carboxylic acid	211.04	[M-H]-	2a	C13H8O3	BSMAWCXKHJSJIB-UHFFFAOYSA-N	833055	1660.96	348.486	2368.09	525.652	241.766	92.9832	1.06656e+06	173.728	175.735	798.647	115.989	224.348	341.567	397.573	125858	54.4141	116.623	18347.1	6802.73	223.517	200.209	638.761	105.066	80.1982	117.108	170.015	88.8757	88239.8	248.899	221.275	932.6	75.9162	322.433	2.45895e+06	557.225	479.274	435.396	584.445	257.038	418.937	602.563
HILIC (–)	9.751	Maltotriose	503.161	[M-H]-	2b	C18H32O16	FYGDTMLNYKFZSV-DZOUCCHMSA-N	161.996	1170.03	308.272	2405.8	2381.47	249.219	1118.61	554.639	701.538	1590.93	1586.63	343.315	680.575	267.373	156.117	341.095	561.072	710.636	231.856	672.585	385.767	563.922	1495.39	210.943	498.058	372.947	817.048	308.67	730.787	373.937	516.732	136.876	346.496	1132.94	256.735	529.961	286.527	290.964	505.942	616.553	307.476	254.351
HILIC (–)	8.797	2-Ketogluconic acid	193.036	[M-H]-	2b	C6H10O7	VBUYCZFBVCCYFD-JJYYJPOSSA-N	8790.36	3909.64	1479.52	12671.4	1785.16	4886.36	3510.24	2281.5	1206.25	4194.51	18759.6	520.08	1354.76	673.897	1010.47	2890.44	64708.7	18700	1365.99	884.73	20629.6	3677.91	2372.34	1292.85	40579.2	5315.06	21908.2	782.334	3473.76	1957.11	3934.47	1362.61	1925.01	10776.4	41097.1	330.265	2608.31	2669.59	1214.38	5854.44	1130.83	11661.1
HILIC (–)	9.712	Lysine	145.099	[M-H]-	2b	C6H14N2O2	KDXKERNSBIXSRK-YFKPBYRVSA-N	43057.7	27486.8	41970.1	35660.6	126933	56783.8	151997	12676.6	61239.2	67433.6	85662.4	20336.9	18592.6	37435.5	38279.4	108150	139879	100021	23345.9	26100.6	55137.8	97708.7	8226.58	184151	65017.1	74023.2	111203	61599.7	81146.9	14533.4	107703	41763.2	65418.1	111103	84654.6	823.238	58560.9	160577	17928.5	58851.1	97726.9	164978
HILIC (–)	9.714	Quinic acid	191.056	[M-H]-	2b	C7H12O6	AAWZDTNXLSGCEK-LNVDRNJUSA-N	1038.31	2345.38	1772.43	1004.76	4930.03	865.018	4437.14	1104.47	1880.82	2434.59	1367.81	6791.71	1456.01	671.544	299.256	1183.11	539.676	3928.35	1589.13	1694.71	2182.97	1425.77	17427.5	551.643	776.783	1345.46	3229.52	2672.08	1436.41	3416.94	9436.72	1584.58	1588.48	5014.59	873.787	730.228	1112.79	2371.21	1730.21	3536.93	1766.79	448.599
HILIC (–)	8.414	Threonine	118.052	[M-H]-	1	C4H9NO3	AYFVYJQAPQTCCC-GBXIJSLDSA-N	24095.4	28125.2	3292.36	9099.81	53699.8	78162.3	94437.9	10714.8	1353.31	38798.6	44434.4	6493.19	13237.4	34989.1	33340.2	9411.59	73175.8	55980.3	22472.8	15435.8	34008	60241.1	15594.2	46485.4	55024	125944	52769.9	13666.1	1972.19	16564.2	2001.31	54089.4	10433.6	9864.69	2061.36	3367.99	14247.1	2900.88	5700.51	7457.74	33579.1	2947.11
HILIC (–)	5.785	Xanthine	151.026	[M-H]-	2a	C5H4N4O2	LRFVTYWOQMYALW-UHFFFAOYSA-N	196355	164865	211353	215827	173995	205563	204490	100104	122638	310472	242199	287140	260952	78320.3	179206	283993	404485	204993	55537	141345	249978	224715	244970	294740	331102	282557	209410	255359	311819	196532	273812	225971	209434	192081	330888	90067.1	153552	249753	195690	235121	163325	388381
HILIC (–)	8.009	N-Acetylglutamic acid	188.058	[M-H]-	2b	C7H11NO5	RFMMMVDNIPUKGG-YFKPBYRVSA-N	1173.21	1550.05	12162.7	227.477	2713.63	2267.3	7437.32	4735.76	3576.81	1486.82	2323.33	295.764	398.02	511.527	1709.47	502.246	6409.46	802.906	264.08	611.732	957.29	71001.5	2402.67	1925.78	1135.2	6071.86	1444.93	845.27	2476.36	422.525	9496.91	14969.1	1788.46	534.285	6616.05	711.902	2396.06	3104.3	3421.05	2934.12	5404.95	1591.53
C18 (+)	9.579	Trihydroxycholestanoic acid	468.369	[M+NH4]+	2a	C27H46O5	CNWPIIOQKZNXBB-VCVMUKOKSA-N	13831.1	11377.7	50202.7	161350	191900	38187.5	119440	6152.59	12584.4	13493.6	11410.9	40311.1	14596.1	87857.4	120298	134662	132890	230993	56167.9	7656.43	24616	13113	124779	89576.8	77764.1	1629.28	207444	19530.4	38777.4	65682.1	84200.4	18192.2	2157.47	108790	25836.7	279718	202596	45923.8	18536.3	326273	36234.6	296742
HILIC (–)	1.742	Isobutyric acid	87.0451	[M-H]-	2b	C4H8O2	KQNPFQTWMSNSAP-UHFFFAOYSA-N	88.064	288.323	182.737	119.655	511.208	224.426	182.033	92.9325	110.884	89.4632	229.065	103.942	133.485	45.9765	41.0457	81.892	346.605	116.09	62.1494	57.2428	134.696	114.472	223.348	126.561	142.019	128.031	137.929	141.91	109.56	95.4894	139.124	123.249	5455.09	131.985	216.379	282.34	100.281	176.259	275.262	280.197	151.873	33.0282
HILIC (–)	9.247	Melibiose	341.11	[M-H]-	2b	C12H22O11	DLRVVLDZNNYCBX-ABXHMFFYSA-N	335.371	1377.79	656.995	1247.51	3551.14	339.4	671.032	892.983	668.46	1212.1	9066.74	601.211	793.639	416.517	359.412	446.125	3940.06	842.652	262.64	600.234	908.428	655.77	2359.9	620.216	1153.51	956.016	1064.84	628.534	888.551	1020.7	1291.73	1656.17	1688.49	751.343	524.701	610.748	1446.63	1432.03	2024.48	1694.94	817.24	630.644
HILIC (–)	5.827	Naringin	579.172	[M-H]-	2b	C27H32O14	DFPMSGMNTNDNHN-ZPHOTFPESA-N	122.495	379.212	70.0651	5908.74	127.375	175.391	227.571	364.21	157.74	898.886	1710.05	5703.34	12839	187.395	117.213	20124.8	2879.02	275.45	67.1814	95.6345	15640.2	231.231	138.576	104.572	22536.9	386.612	168.692	196.429	234.49	135.975	114.254	157.595	125.22	91.5789	2250.13	59.0019	103.439	1326.74	271.804	116.793	88.0871	85.9075
C18 (+)	11.183	Stearoyl ethanolamide	328.322	[M+H]+	2a	C20H41NO2	OTGQIQQTPXJQRG-UHFFFAOYSA-N	31369.6	47098.3	6956.78	103779	362562	22615.9	10379.9	11530.9	7043.4	38385.2	111624	31617.8	41094.4	22685.4	89847.3	40800.6	40118.6	102700	47119.7	20627.6	211770	21897.1	186409	19980.4	49120.2	990.798	96064.4	44534.6	15330	234944	259809	6227.78	115107	103961	14769	156603	22465.7	77939.3	19941.6	60095	8653.88	23190.7
HILIC (–)	6.492	Arabinose	149.046	[M-H]-	2b	C5H10O5	PYMYPHUHKUWMLA-WDCZJNDASA-N	2765.74	9968.01	2008.03	7961.14	4075.54	2273.74	6524.45	1109.43	726.789	4074.32	7212.83	3195.18	2916.38	968.312	1362.72	2246.49	7997.49	6179.36	718.555	1533.34	6898.99	1704.78	8657.2	4223.38	6403.6	1934.81	5418.24	2236.28	6316.28	3216.53	11824.8	931.68	3225.47	5933.19	2962.54	4252.62	3276.38	3040.78	1426.71	7607	1174.39	10724.4
HILIC (–)	9.292	Glucuronic acid A	193.036	[M-H]-	2b	C6H10O7	AEMOLEFTQBMNLQ-AQKNRBDQSA-N	1986.5	3997.37	1318.81	6105.87	1511.33	2844.17	2139.77	2584.24	966.412	1582.32	14671.7	890.936	557.644	730.734	637.42	1073.69	42423.4	3299.77	963.064	538.447	8121.03	3473.89	6168	562.098	18110.9	3492.26	5667.67	618.63	2007.04	971.941	3276.6	787.982	1082.66	7945.96	11708	380.938	2280.34	1371.33	2407.78	5152.45	1044.38	4546.85
HILIC (–)	9.244	Glu-Thr	247.094	[M-H]-	2b	C9H16N2O6	JSIQVRIXMINMTA-ZDLURKLDSA-N	1843.42	1732.12	5204.47	2011.32	169.628	4510.92	9132.62	570.934	4306.05	1063.81	13240	191.168	159.253	1789.84	1594.69	1807.85	15665.8	3046.79	717.896	509.372	1531.32	4370.15	2171.43	1655.89	5833.8	4140.9	4742.77	1239.73	2826.92	170.264	5786.03	1775.27	1506.21	13542.5	6715.59	185.686	3691.1	2070.33	2012.68	5028.11	2648.8	7425.13
C18 (+)	2.833	L-Proline	116.071	[M+H]+	2a	C5H9NO2	ONIBWKKTOPOVIA-UHFFFAOYSA-N	8724.13	14367.3	8794.24	20874.5	17384.2	8282.55	15838.5	4985.5	9184.32	5454.1	13471.9	9814.1	9449.97	15449.8	6304.39	9271.07	14922.2	22788.6	3891.98	6551.37	13185.6	4790.52	6639.7	15951.1	19249.6	14755.5	29468.6	11328.6	8375.11	16186.8	20599.5	4691.2	5041.97	23124.6	33393.5	7827.09	10898.5	15158.9	6706.49	13979.7	8296.31	20465.6
HILIC (–)	3.975	Pyridoxine	168.066	[M-H]-	2b	C8H11NO3	LXNHXLLTXMVWPM-UHFFFAOYSA-N	253.121	438.926	834.684	361.001	559.117	515.419	396.347	258.452	574.879	679.074	463.436	496.564	1001.34	223.988	187.952	383.63	621.522	188.909	146.524	276.011	232.558	718.993	1036.98	290.745	462.4	379.104	286.243	421.696	332.327	374.943	631.56	349.85	282.813	145.752	159.521	172.888	267.535	352.299	423.119	320.004	729.036	156.469
C18 (+)	2.026	Val-Pro	215.14	[M+H]+	2a	C10H18N2O3	GIAZPLMMQOERPN-YUMQZZPRSA-N	70072	84836.5	53831.7	95701.2	67179.8	42008.9	73761.8	46215.7	50093.3	24931.8	76826.9	52204.4	57299.4	96333.1	27950.5	52256.7	76261.8	80026.7	36482.3	64515.1	50157.2	48086.7	38836.9	41499.4	79001.9	60675.6	86685.4	30018.6	41585.9	83228.7	43810.1	27179.4	35287.5	76087.5	161078	19763.8	52752.2	31043.7	50587.9	52054.6	55717.4	86797.2
HILIC (–)	2.919	N-Isovalerylglycine	158.083	[M-H]-	2b	C7H13NO3	ZRQXMKMBBMNNQC-UHFFFAOYSA-N	11258.8	26557.3	2479.17	6441.39	4775.01	34443.1	38571.9	6807.33	24635	2308.91	78797.9	6867.82	597.452	4832.99	12949.5	3441.95	39738.7	6358.68	3828.82	10640.3	38370.3	785.215	3231.28	56899.8	19631.4	418.167	5115.79	19295.3	7808.23	4577.92	4078.77	35327.4	28216.9	24426.3	50352.8	6825.36	11106.4	50318.7	8226.63	9220.37	47491.1	60020.5
HILIC (–)	4.47	1,7-Dimethyluric acid	391.1133_195.053	[2M-H]-_[M-H]-	2a	C7H8N4O3	NOFNCLGCUJJPKU-UHFFFAOYSA-N	14131.5	648672	943046	226747	653394	40770.7	240628	10988.7	29362.1	466354	610977	36251.5	19867.8	409133	22731.9	20255.2	40999.7	174930	333560	44956.6	28505.9	26758	26680.9	3571.01	33724.8	24561.1	189929	318472	51401.9	322131	256264	33469.7	38100	14689.5	27003	10254	240380	202039	22950.3	174178	45991	73012.5
HILIC (–)	9.433	Glucuronic acid B	193.036	[M-H]-	2b	C6H10O7	AEMOLEFTQBMNLQ-AQKNRBDQSA-N	3764.34	4316.11	1709.1	12702.4	3196.84	3626.52	3391.74	2289.46	1209.17	1897.61	14660.3	465.327	871.12	603.832	492.353	1487.63	55439.6	6674.66	1301.74	546.541	15685.6	3836.14	5803.59	642.728	30696.5	5085.94	12639.2	874.884	1730.31	1396.31	3891.33	918.964	1696.07	8946.9	25751.8	618.458	1788.1	1523.4	1814.53	4508.41	858.761	9779.58
HILIC (–)	5.09	Hypoxanthine	135.031	[M-H]-	2a	C5H4N4O	FDGQSTZJBFJUBT-UHFFFAOYSA-N	139925	160750	141086	147783	96328.8	152907	129686	82767.8	77292.2	179927	148371	158031	173661	54439.5	150244	192679	216439	142457	74586.9	135576	168208	172383	177191	169366	225886	200865	124696	105612	191364	179964	210151	179038	114123	137813	233833	68428.6	100054	105702	151279	189067	81732.3	295995
HILIC (–)	4.88	N-2-Fluorenylacetamide	222.087	[M-H]-	2b	C15H13NO	CZIHNRWJTSTCEX-UHFFFAOYSA-N	443.208	409.179	3392.24	129.182	121.978	590.214	802.64	221.373	2017.35	458.451	1402.81	741.525	707.582	950.061	329.152	2472.54	235.665	762.475	589.355	1682.14	816.014	1017.95	434.226	803.092	406.409	683.971	654.242	1523.31	749.095	344.12	1179.76	1382.71	799.93	178.689	270.305	308.443	302.924	218.02	549.698	408.728	507.302	107.553
HILIC (–)	1.158	Sodium lauryl sulfate	265.149	[M-Na]-	2a	C12H25NaO4S	DBMJMQXJHONAFJ-UHFFFAOYSA-M	201081	184826	193901	628309	309606	169795	168553	157828	40077.7	291121	128962	1.08788e+06	172955	140504	115664	154332	200910	105489	96290.1	95172.1	163526	180762	1.46789e+06	259881	103426	166023	93496.7	134386	109548	135543	618162	106815	166702	362974	387547	1.27705e+06	318183	158634	153961	1.24211e+06	328600	194067
C18 (+)	1.96	Ile-Gly	189.124	[M+H]+	2a	C8H16N2O3	UCGDDTHMMVWVMV-FSPLSTOPSA-N	41327	80277.9	26032.2	65050.2	75747.9	59913.5	79168.3	33271.9	65210.9	57671	51930.1	48183	34064.9	45567.5	63657.9	81447.7	74305.1	94483.2	47195.2	53335.3	47379.4	52835.7	29601.7	35205.5	98863	49636.7	122845	59499.4	49529.3	86094.8	117912	76197.1	59850.4	84766.1	103514	31244.5	53111.3	56697.5	22253.4	53851.7	79010.3	67296.3
HILIC (–)	6.606	Isoxanthopterin	178.038	[M-H]-	2b	C6H5N5O2	GLKCOBIIZKYKFN-UHFFFAOYSA-N	433.736	259.544	326.088	103.895	247.033	382.344	414.076	108.039	322.82	198.538	127.122	289.271	364.3	169.066	113.469	249.921	289.598	157.824	73.1322	374.73	118.736	368.562	103.289	119.303	274.874	239.382	175.384	223.093	255.24	194.004	174.157	385.863	78.3317	42.5648	356.963	70.3261	183.71	163.322	200.256	214.082	387.814	224.907
HILIC (–)	6.751	LPI 16:0	571.289	[M-H]-	2a	C25H49O12P	UOXRPRZMAROFPH-UHFFFAOYNA-N	2549.51	16528.3	1013.18	50541.9	6050.08	3081.14	3886.66	6729.9	7243.2	7743.48	4180.36	6829.02	2310.75	1462.46	831.172	1247.83	2002.41	7330.21	8053.48	4912.68	22642.5	4534.6	18045.2	9465.24	77316.7	18083.1	23903.3	559.035	7974.42	2289.6	4005.25	1035.76	1945.93	3723.46	1317.41	566.884	798.649	10384.4	797.485	7649.1	5040.55	13991.9
C18 (+)	0.841	Nicotinate	124.05	[M+H]+	2a	C6H5NO2	PVNIIMVLHYAWGP-UHFFFAOYSA-N	148574	188852	33243.6	214203	168349	135490	245051	111602	54522.6	164421	163113	148396	162631	44947.7	99926.6	90044.2	191914	198187	106430	250838	214687	118067	158734	273373	136472	53329	189964	262581	141370	237037	150869	147013	214807	48421.7	96675.2	119553	91675.7	142058	161625	235376	87567	185588
C18 (+)	11.154	N-Isobutyl-2,4,12-octadecatrienamide	334.317	[M+H]+	2a	C22H39NO	PCWWIOUZYOPZHT-VBUSEHTESA-N	88184.7	124.102	653.708	489	151.047	354.778	1533.04	26779	221.932	118.637	30375.2	491.866	1705.08	167.849	604.486	313.206	189.616	440.374	18918.8	104.411	181.134	377.506	563.568	16931.8	231.326	4817.58	205.604	60.985	64.1427	7135.17	259.31	491636	987.54	1614.86	925.681	852.693	163.335	4908.81	505.504	2568.81	2644.86	4024.79
HILIC (–)	7.903	Tyrosine	180.067	[M-H]-	2b	C9H11NO3	OUYCCCASQSFEME-QMMMGPOBSA-N	8932.7	10386.8	11719	7562.26	11560	12655.4	14775.2	4896.48	12382.4	11933.9	10608.9	6687.43	7122.11	10106	9366	17341.4	19738	18634.9	5344.52	12156.2	7912.61	12799.9	12516.5	22287.6	11411.2	15796.8	20151.9	10693	17940.2	7537.22	23720	14700	11755.2	5544.82	21300.1	8346.42	13069.4	25069.7	5734.3	14084.4	8895.45	15003.7
HILIC (–)	1.357	10-Hydroxydecanoic acid	187.134	[M-H]-	2b	C10H20O3	YJCJVMMDTBEITC-UHFFFAOYSA-N	2526.61	3465.77	2454.56	4572.73	2130.29	13977.2	5889.38	1881.42	2744.1	3381.73	5211.24	2841.65	2137.41	2173.1	302.955	1071.73	5681.84	4488.35	841.63	1703.3	5669.5	1044.75	1403.05	4741.74	4471.37	1681.31	5927.47	5298.24	1709.63	3699.84	1314.45	7648.38	3459.76	2423.33	5946.22	1084.5	5474.05	2613.05	905.349	5569.2	3454.75	4251.98
C18 (+)	1.023	2-Amino-2-methylpentanoic acid	132.103	[M+H]+	2a	C6H13NO2	HBJGLYBWNNQMOW-UHFFFAOYSA-N	1.24134e+06	987290	1.18894e+06	1.61184e+06	776646	320238	1.22909e+06	1.44098e+06	1.56423e+06	1.28281e+06	1.43785e+06	647353	941880	847555	1.28315e+06	1.32804e+06	1.00407e+06	1.30185e+06	275571	1.61699e+06	1.27224e+06	1.59315e+06	1.25298e+06	1.15218e+06	976283	1.03673e+06	1.23208e+06	394887	1.46802e+06	1.45642e+06	990202	1.47901e+06	1.56579e+06	1.14592e+06	345430	1.12749e+06	1.70951e+06	1.35996e+06	1.50159e+06	954471	1.72407e+06	490490
HILIC (–)	2.077	3-Hydroxyvaleric acid	117.057	[M-H]-	2b	C5H10O3	REKYPYSUBKSCAT-UHFFFAOYSA-N	29802.1	11572.5	8334.34	18557.6	11378.5	10299.7	6547.01	6284.03	10543.1	34791.8	16928.4	8871.65	7902.85	22024.6	7464.14	10626.6	30359.4	4825.44	10522.6	12319.2	7542.86	27016.9	24808.1	156749	26791.5	4735.16	6068.65	7907.53	5593.96	8689.91	12158.3	9723.05	18571	10622.9	2602.9	13844.1	9503.17	14632.8	3203.91	11785.4	29804.9	2856.81
HILIC (–)	3.893	Butyrylglycine	144.067	[M-H]-	2b	C6H11NO3	WPSSBBPLVMTKRN-UHFFFAOYSA-N	972.505	1642.14	1902.94	923.69	3359.52	738.479	1226.23	662.825	4227.69	1705.42	2156.17	1295.45	675.162	890.751	496.28	2673.66	918.476	427.055	533.382	1115.74	1090.1	1139.19	4316.71	5515.31	948.298	2105.5	930.34	1867.66	1837.31	870.374	2968.19	725.897	1268.77	3767.43	1610.38	397.085	1017	1408.55	3992.57	795.415	1757.09	1534.44
C18 (+)	4.821	Isoquinoline N-oxide	146.059	[M+H]+	2a	C9H7NO	RZIAABRFQASVSW-UHFFFAOYSA-N	209398	18575.3	489.255	812.256	237.92	415.461	307.038	77381	265.578	2679.31	24603.9	449.627	34761.8	3520.11	1191.78	515.069	153.446	491.826	97080.2	4783.38	449.35	8181.26	206.109	787.744	224.355	606.599	422.834	8016.49	17240.7	346.655	205.556	1199.96	14308.2	522.939	1199.1	122.061	347.838	14690.5	367.578	1555.79	439.373	1456.46
C18 (+)	3.661	Phe-Pro	263.139	[M+H]+	2a	C14H18N2O3	WEQJQNWXCSUVMA-RYUDHWBXSA-N	8187.01	20443.9	20383.1	36667.2	34002.6	17766.7	37576.6	7225.74	12736.7	29216.5	28715.1	14519.2	22245.8	45080.5	25611.7	22559.5	48314.5	70013.6	7049.47	10069	23854.2	7483.81	12395.6	27070.6	62344.6	30459.2	84297.8	57318.1	16407.6	30525.6	50411.6	14322.2	8168.91	58052.8	60377.3	14908.7	40503	42952.8	8988.86	22167.8	16440.9	56174.9
C18 (+)	8.493	Solanine D	400.358	[M+H]+	2a	C27H45NO	JALVTHFTYRPDMB-YSUXWAJBSA-N	18019.4	310565	7841.75	357213	2173.97	540701	38227	363468	392968	311158	24492.2	637938	5086.53	44318.3	3529.85	139312	12202.8	701.137	866814	1.8143e+06	11414.3	116168	6951.31	2.49533e+06	28877.3	9384.76	502.533	338232	51603.5	67638.5	2458.79	1.07025e+06	26316	3020.7	57764.5	360.484	164394	1.06576e+06	2.43792e+06	100033	266360	1272.4
HILIC (–)	7.064	3-Nitrotyrosine	225.057	[M-H]-	2b	C9H10N2O5	FBTSQILOGYXGMD-LURJTMIESA-N	114.05	88.2049	126.578	63.1737	142.732	235.136	281.218	226.025	350.964	198.727	165.166	220.809	223.25	149.803	98.6198	282.851	706.807	122.392	193.115	94.4466	210.468	382.838	328.722	219.612	901.38	135.42	83.7178	129.298	28.4958	297.59	458.824	257.945	128.928	495.712	130.995	433.173	666.386	221.349	118.373	479.556	144.827	181.115
HILIC (–)	7.987	Ala-Ile	201.126	[M-H]-	2b	C9H18N2O3	ZSOICJZJSRWNHX-ACZMJKKPSA-N	4993.19	8293.22	14466.6	9810.36	27672.9	7706.11	31446.4	3320.88	11319.9	9399.98	21925.6	7177.2	5446.9	5283.13	6680.89	14557.3	11612.5	22647	2177.17	2513.15	4080.91	10660.6	19181.8	12900.9	6848.36	13382.7	16632.6	43769.2	17411.5	3447.69	23416.3	14523.9	10972	6657.96	28902	9128.28	5134.99	25194.9	4074.52	28457.5	12959.4	21318.3
C18 (+)	10.263	Linoleoyl ethanolamide	324.29	[M+H]+	2a	C20H37NO2	KQXDGUVSAAQARU-HZJYTTRNSA-N	170089	456828	39074.5	809904	377767	66399.1	70365.4	42783.7	24137.8	335424	936120	128902	153030	40896.5	86121.8	59486.1	428923	337551	134882	264962	726164	66874.5	956114	175973	567735	50221	340145	92154.4	113710	385471	935776	21581.9	109552	697532	141433	2.43901e+06	179609	116508	59996.7	275456	57680.4	193317
C18 (+)	2.993	Theophylline	181.072	[M+H]+	2a	C7H8N4O2	ZFXYFBGIUFBOJW-UHFFFAOYSA-N	2006.99	38864.8	47858.5	55475	58049.6	1889.81	31848.7	4066.36	3307.57	95051.5	30743	25356.7	4335.5	61956.5	1737.12	5883.69	1362.59	21660.3	39405.7	14426.4	11842.1	1656.11	6659.25	86.2854	1587.57	12608.7	19883.3	33036.1	1022.25	97128.9	39419.9	1793.31	9762.67	3927.29	1024.49	23754.9	128517	36398.8	8328.46	29379	4512.89	8400.18
HILIC (–)	8.976	Citrulline	349.1847_174.0885	[2M-H]-_[M-H]-	1	C6H13N3O3	RHGKLRLOHDJJDR-BYPYZUCNSA-N	28170.5	18736.6	33712.1	24986.8	112595	59768.1	42649.7	15989.9	68384.1	65821.9	91405.4	20396.5	19902.7	50902.9	30784.8	60530.4	90950.7	63321.9	29262.4	27808.2	29493.9	119044	24703.1	73277.2	46982.4	52501.2	63839.9	21442.3	85403.8	16548.9	106578	46584.4	90938	68499	64979.6	2387.04	40777.2	88538.5	24122.1	40642.8	96947.8	41001.2
HILIC (–)	4.772	Adenine	134.048	[M-H]-	2b	C5H5N5	GFFGJBXGBJISGV-UHFFFAOYSA-N	10803.4	11194.2	3566.45	695.995	5677.22	1486.53	3367.09	27579.2	6121.48	24179.9	11252.9	6055.95	3286.53	2612.37	986.318	2378.15	4013.86	3089.47	9347.09	23095.1	2614.84	25486.7	6646.6	66577.9	5666.9	3572.25	3616.91	8204.48	4981.77	3181.91	5913.82	1485.18	8815.29	8177.15	32402.9	11608.3	777.476	6143.75	3296.43	8961.18	23604.7	19951.4
HILIC (–)	8.894	Asparagine	131.047	[M-H]-	2b	C4H8N2O3	DCXYFEDJOCDNAF-REOHCLBHSA-N	227.32	775.665	791.785	253.633	982.434	353.661	5136.79	211.626	340.398	1300.73	4978.07	205.661	359.974	165.679	261.389	293.581	847.678	14213.2	181.793	273.018	332.569	471.563	556.807	439.936	423.58	508.468	18692.3	189.985	476.437	188.413	876.434	568.67	1246.75	5660.76	1966.9	39.1112	730.872	1134.15	392.078	607.219	178.396	255.949
HILIC (–)	2.006	Benzylsuccinic acid	207.066	[M-H]-	2b	C11H12O4	GTOFKXZQQDSVFH-UHFFFAOYSA-N	1232.71	3472.95	1944.64	1054.6	1303	1000.97	1507.35	1013.47	2379.11	2321.16	2110.37	2493.75	3864.84	1319.11	412.413	993.746	449.472	1998.07	749.242	1850.62	2062.52	1052.68	6910.97	440.715	412.021	152.208	1751.16	3996.8	482.654	2401.1	3419.8	854.546	2376.9	1001.23	104.545	256.408	2626.25	1378.14	2669.81	1308.76	1858.62	110.752
C18 (+)	2.766	Ile-Pro	229.155	[M+H]+	2a	C11H20N2O3	BBIXOODYWPFNDT-CIUDSAMLSA-N	126142	195394	135528	252959	217874	95337.5	247541	75350.1	109043	45848.2	158652	122546	123725	253016	44652.4	93820.7	116347	391453	35364.1	130971	119842	85197.2	74592	191681	160045	204032	471147	150411	110419	236658	247487	40861.9	83977	269923	438403	73993.7	153649	201890	75862.2	189123	120107	251688
C18 (+)	1.102	L-Isoleucine	132.103	[M+H]+	2a	C6H13NO2	AGPKZVBTJJNPAG-WHFBIAKZSA-N	882194	1.23925e+06	1.34472e+06	1.61968e+06	785290	1.43027e+06	1.22924e+06	1.35386e+06	1.53192e+06	1.37675e+06	1.28748e+06	895199	449495	1.50175e+06	1.22762e+06	1.60662e+06	1.18683e+06	1.45892e+06	1.45652e+06	1.82691e+06	1.46422e+06	1.29135e+06	1.28283e+06	1.40355e+06	1.1205e+06	354084	1.39934e+06	1.35745e+06	1.41116e+06	1.55299e+06	1.36478e+06	1.51886e+06	1.67979e+06	741186	1.42124e+06	1.22028e+06	1.77563e+06	1.40294e+06	1.47689e+06	1.27435e+06	982948	1.30679e+06
HILIC (–)	5.906	Methionine sulfone	180.034	[M-H]-	2a	C5H11NO4S	UCUNFLYVYCGDHP-UHFFFAOYSA-N	1151.21	15632.3	1162.54	1482.08	10997.9	4215.33	4596.71	351.774	2969.05	56565.3	11505.8	7575.79	23853.9	1577.63	791.789	8013.36	12017.7	10165.6	5876.44	3192.56	12083.4	1464.94	28761.8	6061.56	5852.44	1079.78	12123.2	11281.1	2717.38	62780.5	5679.93	1425.87	67.2491	38787	7156.45	27165.1	2575.75	11576.6	2057.84	10521.4	7670.67	11538.7
C18 (+)	1.779	Val-Val	217.156	[M+H]+	2a	C10H20N2O3	KRNYOVHEKOBTEF-UHFFFAOYSA-N	248994	307745	96681	454004	290751	373092	501324	24719.6	196459	138103	526573	295470	122602	139245	206246	273310	208194	589928	177503	128098	325175	191548	188888	134068	260865	297293	588534	423769	384007	204253	198276	95310.3	253963	528976	310057	202922	165435	196008	56370.3	317599	210567	430885
C18 (+)	2.183	1-Methylxanthine	167.053	[M+H]+	2a	C6H6N4O2	MVOYJPOZRLFTCP-UHFFFAOYSA-N	449.327	58873.2	370.647	28734.8	54619.3	1467.41	28616.6	521.777	898.056	19557.4	31004.8	1850.56	850.459	98316.6	2262.64	2684.92	9387.65	68834	146594	3339.11	1328.42	1048.13	24296.2	5222.81	11018.7	1366.52	59258.6	58793.4	4358.89	69213.4	2502.27	1082.28	882.736	6960.06	900.754	31719.5	1308.36	224.599	4731.45	11456.6	579.611	15216.1
C18 (+)	0.702	3-Methylpyridine	94.0651	[M+H]+	2a	C6H7N	ITQTTZVARXURQS-UHFFFAOYSA-N	4215.55	2348.16	17110.5	4980.12	2730.42	20502.3	3435.21	2561.32	3567.36	9040.78	2121.8	6812.15	1766.89	1027.96	396.976	6052.62	8219.58	21081.8	4551	1156.31	25138.8	484.094	23550.6	71.3685	6653.05	1141.29	22389.6	1033.38	1158.45	3427.58	31151.4	6196.89	1540.91	80.7354	3786.65	1832.29	41096.2	28177.5	2704.37	1497.61	10528.6	12052.1
HILIC (–)	8.248	Alanine	88.0415	[M-H]-	2b	C3H7NO2	QNAYBMKLOCPYGJ-REOHCLBHSA-N	4115.57	2859.03	3005.17	4012.28	2388.49	5108.48	4264.11	1874.34	6066.29	6176.38	2824.07	2145.63	2309.99	4456.67	6619.85	7477.59	6735.87	4700.48	3236.38	4541.66	3468.95	4793.53	2316.39	10372	4880.8	6581.07	4345.12	4146.27	5440.86	2363.94	5219.65	4664.29	5824.5	3024.55	6438.16	3490.22	3937.97	7321.77	2538.7	3101.48	4806.87	5474.12
HILIC (–)	1.154	3-Hydroxyphenylacetic acid	151.041	[M-H]-	2b	C8H8O3	FVMDYYGIDFPZAX-UHFFFAOYSA-N	451.02	756.144	600.344	1032.38	378.875	674.328	743.394	564.058	344.918	774.108	1157.04	992.12	859.144	1469.93	92.0294	1831.21	322.635	1184.18	2122.88	894.616	342.245	410.872	24285.8	527.998	251.991	1424.53	2130.35	721.495	1870.71	1265.2	1566.64	445.254	774.584	10198.8	131.847	253.725	386.716	873.939	520.196	678.25	701.505	305.236
HILIC (–)	9.722	Threonic acid	135.03	[M-H]-	2b	C4H8O5	JPIJQSOTBSSVTP-GBXIJSLDSA-N	347.887	851.843	503.823	295.235	1483.68	410.162	1733.85	193.977	444.871	2368.84	1586.88	1641.59	1418.83	68.3676	285.247	428.367	1360.52	810.697	506.877	673.073	877.186	1101.87	1221.83	1212.53	1198.07	298.245	967.847	1178.78	1884.13	728.766	4110.05	585.497	4135.19	1434.79	398.397	276.371	150.15	1405.28	320.723	862.157	1603.83	1082.2
HILIC (–)	1.252	3-Indolepropionic acid	188.071	[M-H]-	2b	C11H11NO2	GOLXRNDWAUTYKT-UHFFFAOYSA-N	192.53	834.148	185.121	2456.33	706.816	332.43	1001.31	478.969	127.24	1035.23	620.843	654.047	1058.05	106.569	154.57	286.591	917.754	935.564	299.245	462.34	336.391	109.74	564.466	650.642	157.073	74.0912	862.738	1048.69	331.368	803.907	802.404	506.031	511.043	463.884	565.981	265.757	224.015	628.74	222.316	711.154	523.602	224.655
HILIC (–)	9.585	3-Methylhistidine	168.078	[M-H]-	2b	C7H11N3O2	JDHILDINMRGULE-LURJTMIESA-N	237.222	256.43	308.9	120.457	380.219	2734.92	1940.34	52.2007	872.861	1377.43	446.78	318.501	365.246	322.599	616.943	144.615	952.976	178.825	381.373	1118.64	502.63	457.145	3464.68	87.7464	612.854	410.702	266.45	1658.27	249.256	1085.34	1107.85	1467.03	318.271	326.622	635.777	4117.88	223.336	464.553	801.757	629.465	1057.78	806.096
C18 (+)	0.564	Thiamine cation	265.118	[Cat]+	2a	C12H17N4OS	JZRWCGZRTZMZEH-UHFFFAOYSA-N	23394.5	11419.9	29149.9	6193.8	8905.11	50803.3	37755.8	65734.9	34333.9	4543.98	9899.37	4755.64	15903	28535.8	21463.8	28052	3140.7	104.109	11670.8	13334.7	10803.1	29028.6	4032.89	20726.7	2635.38	75320.2	92.0123	24365.9	34690.8	9863.81	11677.3	94708.8	18969	2352.7	36166	9261.56	69732.5	4865.17	84930.1	27633.7	30791.6	13156.5
HILIC (–)	2.657	2,3-Dihydroxybenzoic acid B	153.02	[M-H]-	2b	C7H6O4	GLDQAMYCGOIJDV-UHFFFAOYSA-N	5045.43	1926.18	1364.27	2119.76	3392.6	1601.99	1447.4	1189.28	1355.3	1197.86	2933.66	1390.89	1987.02	327.013	878.276	1098.6	739.483	1708.25	1238.73	751.247	1628.1	1829.77	1609.18	1005.85	607.175	1401.41	2075.48	3004.53	1086.03	3713.35	1214.84	1655.99	358.003	1828.15	1741.12	709.668	2707.06	1732.36	332.495	1416.87	1489.55	1018.4
HILIC (–)	5.786	Oxypurinol	303.06	[2M-H]-	2a	C5H4N4O2	HXNFUBHNUDHIGC-UHFFFAOYSA-N	7324.71	3171.71	3887.9	7313.56	2307.07	5245.42	5192.37	1436.39	1475.17	8710.69	6168.47	10496.1	6661.36	1941.87	6598.38	9077.75	16602.9	4663.88	1557.5	3243.62	7291.57	4966.94	5230.96	10466.1	12073.7	7148.73	5639.18	6732.77	8602.48	5994.85	6553.21	4224.09	5787.38	4087.75	10000.4	2466.03	4252.91	6745.23	4403.69	6953.24	2165.16	12012.4
C18 (+)	0.74	1,5-Pentanediamine	86.1047	[M+H-NH3]+	2a	C5H14N2	VHRGRCVQAFMJIZ-UHFFFAOYSA-N	3504.46	1566.73	284.567	30046.6	523.873	1304.88	507.523	1281.62	3059.7	890.739	6433.58	1570.27	4360.05	1033.4	14506.1	13638.5	5618.06	328.687	4558.46	1109.75	2367.62	333.794	4018.81	8287.02	6654.2	85.3783	191.922	10648.2	1635.68	1415.52	1673.72	1272.24	386.989	1459.98	5074.41	6032.93	1493.79	393.554	1626.81	2793.4	653.267	271.066
HILIC (–)	1.315	2-Hydroxybenzaldehyde	121.03	[M-H]-	2b	C7H6O2	SMQUZDBALVYZAC-UHFFFAOYSA-N	482.104	2279.62	849.875	3062.61	1142.06	1127.2	3904.87	1888.99	11942.8	1777.46	2532.1	3065.35	1720.78	868.829	317.847	3313.43	1503.1	1489.2	886.517	3928.89	4282.23	1607.59	1138.91	1402.58	1379.2	1812.67	1379.08	577.688	1985.1	837.052	3955.76	1205.17	2094.21	1852.84	1563.9	2740.03	656.624	2109.04	3669.43	775.96	566.167	1493.36
HILIC (–)	1.386	Dehydroisoandrosterone sulfate	367.159	[M-H]-	2b	C19H28O5S	CZWCKYRVOZZJNM-USOAJAOKSA-N	3848.18	4644.48	2342.31	197541	521244	2418.33	313098	1167.55	9987.26	171511	28698.3	4431.07	3631.94	1019.16	108200	81986.9	81076.2	559500	63733.5	7438.14	238622	3865.68	597224	3332.68	172686	16133.5	663594	4703.18	5236.02	259072	281366	3290.27	4937.72	122494	11008.8	144025	27007.8	127996	13383.5	128358	4154.58	54077.7
C18 (+)	1.933	Gln-Ile	260.161	[M+H]+	2a	C11H21N3O4	XITLYYAIPBBHPX-LKEWCRSYSA-N	30791.4	46961.9	8456.53	56585.9	51164.5	37751.5	48317.6	5059.02	18183.4	26124.9	48293	28565.9	19919	17346	14676.8	28839.2	30515.2	56465.7	30607.8	19582.7	34610.8	15146.4	23792.9	12381.2	38113.9	20101.6	59795.6	40288.7	39063.8	49730.1	33045.7	14597.6	21833	42325.1	44303.3	36462.2	26726.1	12990	9414.59	51232.4	21892.9	45984.4
HILIC (–)	6.365	Kynurenic acid	188.036	[M-H]-	1	C10H7NO3	HCZHHEIFKROPDY-UHFFFAOYSA-N	713.666	60061.6	579.633	3034.94	2232.58	3633.52	5659.97	11957.3	3931.82	20323.7	5471.19	12080.1	1679.08	144.04	10192.4	6719.11	15397.4	3760.84	737.076	3427.66	2995.51	522.825	2614.83	11376.8	9113.79	870.287	3682.7	7704.27	18244.3	7512.98	6066.03	3725.98	3676.48	1825.24	730.378	162.046	489.773	16878.8	17262.3	787.306	17488.5	1215.83
HILIC (–)	2.489	Uracil	111.02	[M-H]-	2b	C4H4N2O2	ISAKRJDGNUQOIC-UHFFFAOYSA-N	126473	111458	68306.5	82560.9	45705.4	112876	71804	39833.3	33305.2	136595	122001	149876	138456	34210.8	85618	159409	158640	66116.9	45477.2	102719	129691	116944	105885	233405	170767	111781	85302.3	125813	111635	114798	87093.6	115357	112882	80685	145360	37043.5	77367.8	71938.2	72036.5	91803.7	76014	179764
HILIC (–)	6.08	4-Hydroxyhippuric acid	194.045	[M-H]-	2b	C9H9NO4	ZMHLUFWWWPBTIU-UHFFFAOYSA-N	178.814	91.1316	101.599	95.4054	131.748	148.371	251.997	117.081	374.016	130.252	126.679	148.786	153.657	151.57	44.0506	298.2	59.3393	58.7798	104.626	77.7415	225.495	188.698	138.585	99.0977	113.95	188.449	177.341	134.819	167.829	72.4463	254.304	105.866	90.2642	92.3721	66.0021	39.1573	81.9878	96.03	311.234	113.976	194.239	94.2821
HILIC (–)	1.183	Cholesterol 3-sulfate	931.6179_465.3066	[2M-H]-_[M-H]-	2a	C27H46O4S	BHYOQNUELFTYRT-DPAQBDIFSA-N	1.23395e+06	1.70115e+06	1.98157e+06	973501	1.89037e+06	1.83651e+06	3.38963e+06	463659	1.49105e+06	513233	2.42476e+06	1.18737e+06	727412	1.12046e+06	2.94927e+06	1.33719e+06	626857	1.33379e+06	749732	889992	1.06992e+06	1.06215e+06	1.09881e+06	1.78141e+06	1.0209e+06	4.13828e+06	1.3086e+06	2.08033e+06	1.76721e+06	1.19848e+06	2.94958e+06	1.48893e+06	1.7692e+06	1.59254e+06	1.62834e+06	2.02045e+06	1.17414e+06	1.22767e+06	1.28578e+06	1.58493e+06	788646	1.41001e+06
HILIC (–)	2.463	Cholic acid	407.281	[M-H]-	2b	C24H40O5	BHQCQFFYRZLCQQ-OELDTZBJSA-N	1547.7	829.471	2222.69	63102.9	8709.39	6380.89	3255.25	503.777	3873.69	575.115	1042.09	2650.77	3471.46	887.668	3085.25	9643.31	3105.45	4915.67	1420.51	673.984	2082.2	6246.53	7447.25	12120.5	4309.51	1296.38	7187.84	4322.5	1875.78	23003.9	3359.01	1421.7	2107.2	2921.37	1596.18	86050.9	488.974	2343.54	2282.86	1815.68	3099.24	4791.32
HILIC (–)	7.979	Gly-Ile	187.11	[M-H]-	2b	C8H16N2O3	KGVHCTWYMPWEGN-UHFFFAOYSA-N	6602.55	13863.9	20309.1	9689.92	33061.2	12990.7	46205.9	3362.06	23800.9	8895.94	29512.5	7416.18	6638.14	5827.98	5966.97	12039.7	35168.2	24258.1	2661.12	3433.19	6481.91	15923.6	17803.2	8150.18	18601	21506.4	23109.1	54306.8	17809.7	3544.27	37269.4	19231.9	575.666	12711.4	53909.7	8186.08	13430.3	37445	6154.14	32602.1	27078.3	26575.8
HILIC (–)	1.741	Hydroxysydonic acid	137.025	[M-H-C8H16O2]-	2a	C15H22O5	YCUWMGPYKGLQQF-UHFFFAOYSA-N	2416.09	6349.82	6629.91	2195.56	5199.12	2581.14	15443.1	2964.18	6028.1	7018.64	373177	5458.1	4865.59	2261.28	615.292	5437.85	2593.17	6468.82	2694.09	5796.91	6832.21	2591.24	4889.87	1062.73	2816.47	4594.54	3312.77	5553.3	11397.7	6922.23	11783.4	2046.24	3959.49	3986.46	2351.71	1921.33	2038.93	6195.29	2250.09	2200.78	2219.59	1810.77
C18 (+)	10.05	Lithocholic acid	359.297	[M+H-H2O]+	2a	C24H40O3	SMEROWZSTRWXGI-HVATVPOCSA-N	95463.9	34124.4	149958	69557.8	63453.6	107901	97304.2	83640.3	120734	66660.9	48922.3	86300	99951.8	269057	335325	399990	65537.6	174348	155783	8891.55	243195	3840.15	102753	236870	74776	19195.4	165306	146245	25082.8	76483.3	78155.3	35744.3	110102	104621	57394.6	84127.2	176724	135378	101664	143132	189367	142082
HILIC (–)	7.027	Xylitol	151.062	[M-H]-	2b	C5H12O5	HEBKCHPVOIAQTA-NGQZWQHPSA-N	3032.37	632.252	1220.29	497.614	1180.73	590.509	627.289	479.514	1013.83	658.237	372.802	298.349	680.582	92.9522	180.215	1131.36	779.821	249.729	221.089	559.64	589.151	2287.07	465.963	3550.48	497.381	1423.61	219.606	462.538	1494.02	137.243	1210.49	3041.92	58.0377	189.62	1542.15	81.6759	56.583	521.386	333.38	390.737	1410.2	465.676
HILIC (–)	8.813	Serine	104.036	[M-H]-	2b	C3H7NO3	MTCFGRXMJLQNBG-REOHCLBHSA-N	1686.77	1505.94	1304.61	1817.44	2778.05	4355.36	5964.32	1280.54	2494.47	2608.19	4474.3	608.855	676.192	2750.92	3581.4	2902.99	11895.7	4219.36	759.581	1246.49	1460.02	3065.1	785.609	2537.9	5053.87	7870.36	4967.22	1038.59	3277.66	544.338	4499.66	3858.64	2436.08	2656.81	7908.23	221.244	4487.82	6215.65	1315.11	1846.37	1757.21	3713.75
HILIC (–)	8.741	Glutamine	145.062	[M-H]-	2b	C5H10N2O3	ZDXPYRJPNDTMRX-VKHMYHEASA-N	10979.1	14613.8	27843.9	9806.41	35742.1	23498.8	48261.8	3426.09	36723.4	16999.1	31115.4	5317.75	12096.7	16942.9	15904.8	30891.8	76508.8	35968.1	11774.7	12127.5	13086.8	38385.5	9110.33	16298.5	31736.9	35707.4	41868.6	9288.06	20698.9	6837.86	51575.6	19953.4	22473.3	31482.9	8716.47	824.725	11027.4	37409.7	12111.9	11615.8	11640.5	8903.81
C18 (+)	0.614	Homarine	138.055	[M+H]+	2a	C7H7NO2	BRTLKRNVNFIOPJ-UHFFFAOYSA-N	1514.73	1717.25	252406	17213.7	14890.6	457735	6416.36	3450.37	12769.2	1057.48	3884.7	1511.93	2167.52	8294.07	2434.95	1281.6	106509	303140	1621.62	5174.6	174523	1204.81	2917.2	931.026	73518.5	4128.54	296227	3309.57	1950.92	40526.1	2106.31	19159.2	1533.28	13837.4	191883	995.654	766074	411531	3463.82	2711.73	58563	181664
C18 (+)	9.673	Oleoyl-L-Carnitine	426.361	[M+H]+	2a	C25H47NO4	IPOLTUVFXFHAHI-WHIOSMTNSA-N	28423	7429.27	3462.29	90442.2	23776.5	21132.5	20167.2	20294.8	2556.08	17856.5	60223.9	5328.16	22552.9	2753.02	300974	13777.5	50477.7	88029.7	5931.38	6142.45	70609.1	4154.87	277211	22180.5	57048.9	1693.22	67701.5	100.895	7912.99	110967	32343.7	6854.49	7312.33	39495.3	2841.78	222855	11346.1	5686.08	12221.6	33402.9	22.995	232615
HILIC (–)	8.258	O-Succinylhomoserine	218.067	[M-H]-	2b	C8H13NO6	GNISQJGXJIDKDJ-UHFFFAOYSA-N	599.263	595.476	1624.95	321.697	361.266	1232.99	606.392	596.021	1002.88	744.016	623.675	401.453	533.381	596.048	520.603	882.062	683.602	517.071	421.336	487.466	600.126	2138.46	500.96	1094.03	501.924	1427	635.081	345.376	951.975	299.107	740.492	1144.73	888.543	385.672	1044.75	154.486	576.318	645.561	687.67	528.487	1056.35	806.539
HILIC (–)	1.055	Palmitic acid	255.233	[M-H]-	2b	C16H32O2	IPCSVZSSVZVIGE-UHFFFAOYSA-N	5874.97	4580.23	5977.8	2347.63	3134.07	11200.1	4580.43	6752.71	4856.2	5312.17	9374.01	1251.74	4301.59	4138.76	7505.63	4907.8	28950.7	3312.75	4863.79	6625.35	2227.2	11313.1	3213.67	11439.1	37266	7451.2	5312.83	2394.85	4093.07	8026.77	6036.45	13135	6360.17	5694.08	9305.39	4382.28	12259.7	4392.18	9045.47	7243.15	2993.95	17148.2
C18 (+)	9.158	Piperine	286.144	[M+H]+	2a	C17H19NO3	MXXWOMGUGJBKIW-YPCIICBESA-N	123473	429.304	1919.21	368.204	58.7276	1259.93	10798	430936	129.442	140.53	19725	401.56	4357.67	59.0591	69.1933	102.763	571.938	372.804	928.815	674.372	307.081	289.665	817.348	1510.83	697.652	1272.48	206.181	282.513	140.158	63857	346.169	118055	156.347	2561.79	3401.17	925.797	229.407	1799.81	614.446	4849.82	2059.49	34370
HILIC (–)	1.203	Secoisolariciresinol	361.166	[M-H]-	2b	C20H26O6	PUETUDUXMCLALY-HOTGVXAUSA-N	1972.98	11114.9	577.473	6863.34	13281	266.607	628.484	396.56	360.281	5283.1	1350.84	56357	648.002	2621.84	937.519	978.053	1582.07	443.108	353.166	487.275	1477.31	572.348	1448.84	399.414	305.132	800.718	740.266	5153.25	402.518	4693.27	2760.95	1761.97	164.885	754.87	1409.57	4321.65	3024.21	1949.77	13962.7	23745.8	20636.3	3667.91
C18 (+)	2.918	Tryptamine	161.1073_144.0806	[M+H]+_[M+H-NH3]+	2a	C10H12N2	APJYDQYYACXCRM-UHFFFAOYSA-N	52198.9	51462.1	6777.63	24999.8	5345.58	3303.23	2169.82	2564.52	6402.19	36711	3291.9	85350.9	9398.93	2467.38	413440	6832.76	1195.22	8220.06	67540.3	6548.37	2644.35	2242.05	3130.83	93442.6	1179.43	5337.82	7478.72	2694.25	66921	2720.7	37548.9	2242.95	17048.9	114061	153946	14401.4	3819.16	1547.65	10262.5	9527.95	1942.76	25636.3
C18 (+)	6.39	Dihydroberberine	338.141	[Cat]+	2a	C20H20NO4	MXTLAHSTUOXGQF-UHFFFAOYSA-O	166.222	230.494	304.688	146.967	81.8928	104.324	161.526	171.778	438.632	183.354	188.07	300.023	277.714	147.813	134.601	125.989	106.757	264.073	352.973	225.719	343.956	152.005	213.96	111.187	62.7199	2.15544e+06	92.3136	5177.37	161.06	131.707	184.118	248.75	100.048	63.8257	114	98.684	131.688	137.201	415.329	131.222	230.201	86.581
C18 (+)	9.679	Docosan-1-amine	326.379	[M+H]+	2a	C22H47N	VPNOHCYAOXWMAR-UHFFFAOYSA-N	9423.37	12554.4	56833	42477.7	24445.8	7625.13	600042	12291.3	21867	6984.72	2209.02	43418.8	23656.1	66215.6	3458.6	49126.7	781.378	5138.11	1826.33	177422	63367.5	12512	2358.73	7881.68	4167.65	30535.4	4065.94	28798.8	82553.1	19919.4	188998	11987.2	25795.9	20857.3	32522.8	7534.71	6820.14	5013.98	11550.9	29201.8	8498.75	187781
HILIC (–)	2.778	E-4031	400.173	[M-H]-	2b	C21H27N3O3S	SRUISGSHWFJION-UHFFFAOYSA-N	1306.71	749.041	4268.91	4839.53	1818.9	1945.15	2566.06	200.488	4361.63	5329.64	6733.95	2401.62	4188.83	668.717	2513.94	508.839	3207.7	654.06	114.607	270.258	2931.84	371.261	5604.45	2792.28	3455.04	428.246	422.942	4141.13	9413.79	346.148	4031.17	1315.42	2713.74	2196.48	3941.01	185.207	557.756	12124	309.075	1651.48	3081.18	4489.18
HILIC (–)	1.365	1,7-Dihydroxyxanthone	227.036	[M-H]-	2a	C13H8O4	KDXFPEKLLFWHMN-UHFFFAOYSA-N	443767	3995.24	557773	44934	1228.96	312421	1067.21	150913	98.4561	226.721	3199.94	137.783	139.012	490842	1096.82	214772	1381.06	344.168	1.28747e+06	6130.62	728.024	83567	15874.9	94.3401	2543.46	646752	239.851	89.3985	189701	603.624	23849.9	13024.7	32530.4	923.815	229404	1089.1	31543	121.721	173668	1220.58	20079.1	62.0637
HILIC (–)	1.135	Dehydrocholic acid	401.234	[M-H]-	2b	C24H34O5	OHXPGWPVLFPUSM-KLRNGDHRSA-N	4278.16	4563.5	3201.07	1088.93	544.356	1701.96	1790.8	908.829	2396.14	897.903	1600.52	1120.02	1052.53	1432.64	1920.65	1080.21	2470.73	1131.81	1221.48	622.782	1537.89	877.209	498.289	2711.53	1762.45	971.335	511.747	1904.5	893.096	1225.69	2810.94	1159.66	1588.92	375.46	1317.03	221.385	406.162	3326.12	2400.72	795.396	6756.67	560.367
HILIC (–)	1.09	Nervonic acid	365.343	[M-H]-	2b	C24H46O2	GWHCXVQVJPWHRF-KTKRTIGZSA-N	1264.83	3161.47	10327.2	2745.55	6350.45	138.104	1628.72	1763.58	2897.05	8987.5	1522.28	7143.55	780.551	5301.06	988.803	2883.52	904.67	286.255	298.258	258.468	4727.77	3654.2	363.88	130.096	3197.17	23329.8	394.398	2571.56	880.352	3931.77	85.0504	11241.6	336.324	7001.9	10144.6	134.9	1505.23	7287.56	1043	283.17	313.766	760.252
HILIC (–)	1.382	P-Anisic acid	151.04	[M-H]-	2b	C8H8O3	ZEYHEAKUIGZSGI-UHFFFAOYSA-N	3057.07	12917.1	3833.92	2851.98	5975.43	1241.19	5514.97	3596.6	3882.85	4744.6	13016.8	5005.71	7651.44	2420.12	400.314	3216.03	1208.7	3313.86	1799.97	3653.4	4257.71	2672.6	13122	691.626	1212.08	1894.09	4055.93	5217.38	1817.3	6148.85	6716.94	1979.46	3126.1	8758.08	1074.85	4766.07	1107.05	4656.37	4954.93	4485.71	1679.45	1095.21
HILIC (–)	1.58	SL 17:0;O/16:0	588.466	[M-H]-	2a	C33H67NO5S	ANCLZKDMVQKVPL-UHFFFAOYSA-N	162.77	913.229	2137.25	54.1868	348.782	664.196	4752.51	1036.01	2520.68	994.557	4572.04	1435.83	1132.1	1512.78	743.285	2560.79	1828.08	142.932	47.9047	399.577	791.468	452.346	114.987	100.554	2473.81	1470.76	153.812	787.263	1107.99	857.98	2743.51	5542.69	5373.62	1476.29	7903.67	404.452	2480.77	2378.29	3783.72	1424.31	613.636	510.62
HILIC (–)	5.663	1-(9Z,12Z-Octadecadienoyl-2-hydroxy-sn-glycero-3-phosphocholine (LPC 18:2)	564.33	[M+FA-H]-	2a	C26H50NO7P	SPJFYYJXNPEZDW-FTJOPAKQSA-N	2207.79	22968.7	14050.2	148053	7299.43	11774.1	10426.2	19632.5	32613.3	11624	8007.02	11170	10946.8	1166.32	1440.14	12019.5	1265.27	18696.7	3359.65	7141.38	21495.4	7932.79	83464.4	93184.9	58355.9	55082.7	70864.4	5476.01	13228.4	8918.72	4811.4	5638.84	5748.24	14347.4	5036.87	2974.98	1287	24661.5	1443.18	13845.9	22990.1	13394.4
HILIC (–)	7.881	Ala-Val	187.11	[M-H]-	2b	C8H16N2O3	LIWMQSWFLXEGMA-WDSKDSINSA-N	12384.5	18185.2	19421.9	11781.8	34952.7	16465.1	54271.1	5685.41	27044.2	12117.4	27420.8	8824.74	6832.21	11020.1	10052.6	19474.6	23238.6	30189.6	3618.03	7634.96	5578.25	15598.6	24519	8362.98	21528	21427.5	34807.1	57069.8	25709.2	6068.71	42194.1	19237.4	21235.1	7525.56	60288.2	8886.02	11784	44727.9	7697.45	36389.1	26915.9	35979.1
HILIC (–)	7.664	N-Acetylglycine	116.036	[M-H]-	2b	C4H7NO3	OKJIRPAQVSHGFK-UHFFFAOYSA-N	1476.63	1530.76	3164.7	772.666	5144.92	2330.48	3294.27	1196.92	3470.37	2383.66	1726.74	1113.39	1147.57	898.235	1356.83	4511.31	1770.91	882.962	883.574	2522.67	4299.71	4827.95	687.37	12723.4	1357.7	2689.98	1314.56	1156.77	6215.16	1485.11	2217.06	2807.45	4781.15	1116.82	4129.68	501.629	1613.18	2501.72	1311.41	810.626	4628.01	2090.85
HILIC (–)	5.997	3'-O-Methylguanosine	296.101	[M-H]-	2b	C11H15N5O5	UYARPHAXAJAZLU-KQYNXXCUSA-N	861.394	880.06	639.088	404.58	282.961	642.479	753.867	194.167	615.767	517.019	939.703	1392.53	1251.16	313.684	877.194	719.373	1810.33	358.381	281.714	457.332	525.142	1105.5	356.819	1722.86	1266.35	839.982	499.822	1022.79	498.376	251.361	705.087	598.532	967.355	537.21	1226.02	128.962	299.716	1372.66	295.3	505.595	683.822	148.309
C18 (+)	0.622	Choline cation	104.108	[Cat]+	2a	C5H14NO	OEYIOHPDSNJKLS-UHFFFAOYSA-N	7475.52	2957.52	11453.9	9377.14	1448.21	8869.81	2053.47	1514.24	1575.07	11062	1974.51	4769.06	1494.18	591.672	890.537	8798.49	7274.8	10827.6	2057.4	3865.51	7470.43	3852.27	6877.62	5837.38	19979.6	1153.89	9292.54	405.863	1431.17	5613.5	4635.24	2247.91	2202.48	1511.74	8921.25	2813.72	3552.92	10902	740.283	2241.74	4011.88	9127.68
HILIC (–)	6.998	Ile-Val	229.156	[M-H]-	2a	C11H22N2O3	BCXBIONYYJCSDF-CIUDSAMLSA-N	48523.1	97492.3	64934.3	154271	222616	113091	292898	8376.4	111858	44752.5	265048	78319.8	88887.1	49440.5	48132.9	94431	66617.2	202606	31627.7	49806	76076.2	78451.8	85642.9	24757.2	97704.8	95614	181264	109685	156964	49465.8	106892	54902.4	165591	170266	125121	74867.2	42381.6	134030	31150.5	129175	126144	158334
HILIC (–)	2.371	4-Acetamidobutyric acid	144.068	[M-H]-	2b	C6H11NO3	UZTFMUBKZQVKLK-UHFFFAOYSA-N	1726.83	3116.69	1712.98	4989.84	12221.1	3086.8	16155.9	1842.97	2462.11	3092.93	11713	4365.67	4617.67	13573.9	2109.14	5033.65	11910.1	4294.33	6590.64	1991.47	5051.86	13917.6	6269.3	2651.78	7999.62	1021.38	6847.66	10743.2	1830.67	1950.36	8381.23	1797.2	1843.6	5004.35	18921.6	945.348	1615.98	2016.96	17979.6	2418.28	1612.88	19248.9
HILIC (–)	8.547	Muramic acid	250.093	[M-H]-	2b	C9H17NO7	MSFSPUZXLOGKHJ-PGYHGBPZSA-N	1052.56	409.253	427.621	950.658	323.325	1136.85	529.667	188.904	449.662	383.693	337.368	119.911	223.367	102.429	2599.1	2225.79	4740.81	549.893	661.015	674.467	155.395	1065.81	169.127	4756.61	2917.9	694.371	479.487	141.337	582.195	250.141	210.907	1096.68	303.088	162.285	3632.11	162.652	877.932	714.631	409.336	439.338	487.028	1731.9
C18 (+)	10.539	Palmitoyl ethanolamide	300.288	[M+H]+	2a	C18H37NO2	HXYVTAGFYLMHSO-UHFFFAOYSA-N	51924.6	68005.4	13453.9	55778	169164	17997.8	11965.9	11898.2	8827.85	52000	84050.6	24381.7	42875.1	23387.8	112025	40675.6	146108	127637	60851.2	33591.5	126007	35774.5	203622	40641.3	146302	6555.29	94576.3	11261.7	34986.8	140027	224098	9569.52	49729.9	87654	35723.1	539898	35722.1	50756.4	36324.2	60129.5	8442.3	50169.6
HILIC (–)	1.222	Scopoletin	191.035	[M-H]-	2b	C10H8O4	RODXRVNMMDRFIK-UHFFFAOYSA-N	307.158	1689.48	936.415	1299.84	609.034	355.3	426.575	457.346	465.654	1071.53	1404.14	417.144	627.772	357.975	234.926	444.877	391.068	2561.95	466.953	237.524	1131.69	412.598	1521.62	107.83	448.736	257.821	2836.13	320.542	782.951	551.523	661.778	483.002	361.722	855.711	322.14	446.718	525.876	243.681	668.37	473.249	439.636	368.041
HILIC (–)	2.092	3-Phenyllactic acid	165.056	[M-H]-	2b	C9H10O3	VOXXWSYKYCBWHO-UHFFFAOYSA-N	12903.7	5116.12	8891.9	8553.09	13336.8	12255.2	7285.72	10542.4	8984.19	42321.2	14362.6	8390.3	7305.75	7638.27	16954.9	12899.4	38770	16516.1	3384.76	6032.16	14993.3	38460.7	32500.6	232195	47911.7	8276.19	24006.8	6512.35	13153	7435.99	7851.75	14843.4	7851.48	5329.78	7635.11	12607.5	15132.3	12111.2	10383.6	3642.22	21520.5	7268.99
HILIC (–)	1.09	4-Hydroxybenzylcyanide	132.046	[M-H]-	2b	C8H7NO	AYKYOOPFBCOXSL-UHFFFAOYSA-N	51.95	100.555	79.4852	49.4576	158.764	86.8049	113.461	64.5597	68.7887	123.98	53.1187	51.5873	241.657	61.7135	49.9845	118.695	81.1836	209.238	75.1993	2334.49	57.8151	56.2196	183.56	61.2459	58.6671	62.5947	89.8691	52.4671	68.3829	798.163	59.7514	74.7877	54.2186	161.237	66.0014	68.852	51.0455	71.148	59.8899	155.822	220.867	50.0695
HILIC (–)	1.4	Daidzein	253.05	[M-H]-	2b	C15H10O4	ZQSIJRDFPHDXIC-UHFFFAOYSA-N	983.485	313.852	202.422	538.304	2185.47	155.476	5934.9	3530.3	161.807	176.542	937.527	626.713	4546.36	116.052	1632.09	487.71	758.44	1439.01	177.764	133.944	1808.73	131.444	1310.94	359.781	1711.39	203.343	966.625	362.123	792.871	1637.18	4719.64	237.518	597.347	7708.2	590.653	328.092	220.339	17915.4	10087	2967.14	156.571	229.429
C18 (+)	10.66	N-Oleoylethanolamine	326.307	[M+H]+	2a	C20H39NO2	BOWVQLFMWHZBEF-KTKRTIGZSA-N	120875	207867	14351.4	362279	449466	54461.6	47032.1	32275.4	7559.91	78754.1	342309	66946.2	74225.1	13229.4	76854.9	54927	412832	295261	58627.2	82562.4	393145	65725.9	414818	122105	494367	7863.58	289066	26392.9	98571	262684	668388	19755.3	71646.8	281601	54683.3	1.25609e+06	73175.1	59775.8	36519.3	136472	30128.1	113531
HILIC (–)	1.822	ST 24:1;O3;S	455.249	[M-H]-	2a	C24H40O6S	AXDXVEYHEODSPN-HVATVPOCSA-N	900.495	1201.17	572.842	23035.1	181743	3936.46	43590	266.522	529.947	14744.9	5983.11	891.059	3986.37	357.833	2795.18	1413.12	8499.52	223877	362.793	562.576	4681.26	788.256	3443.52	2152.9	6771.31	3664.48	208434	580.604	1560.95	9960.93	202789	690.101	2989.82	107383	733.872	524.195	166.044	1556.66	13217.8	28688.6	616.25	624.204
C18 (+)	9.567	1-Palmitoyl-sn-glycero-3-phosphocholine (LPC 16:0)	496.342	[M+H]+	2a	C24H50NO7P	ASWBNKHCZGQVJV-HSZRJFAPSA-N	310438	250572	51442.8	2.19298e+06	111143	35260.1	124313	198879	167402	356355	240971	491372	145705	41891.1	37014.2	367838	28450.4	286191	155045	173241	265014	154239	1.3954e+06	510088	945564	75152.8	370374	77606	123645	734785	146406	68656.2	89455.1	385039	36660.5	346347	44265.5	86648.7	67961.4	145025	91658.3	223306
HILIC (–)	1.16	Benzoic acid	121.029	[M-H]-	2b	C7H6O2	WPYMKLBDIGXBTP-UHFFFAOYSA-N	17977.6	19590.9	27158.1	36944.1	59416.7	14878.4	40513.1	80268.8	35386.3	93327.1	38521.5	59781.2	73162.1	53408.8	24665.1	248666	12618.3	68690.7	28920	81604.2	47433.9	108829	41079.7	155562	14643	11178.5	81453.7	63313.1	77081.3	28795.6	165546	35737	228074	36921.2	29192.5	33369.1	31809.5	286351	50443.9	16703.9	69891.6	30249.7
HILIC (–)	9.095	N,N-Dimethylarginine	201.136	[M-H]-	2b	C8H18N4O2	NWGZOALPWZDXNG-UHFFFAOYSA-N	228.65	279.351	38.6254	300.802	1455.49	168.713	2564.85	45.9884	318.649	182.19	346.091	314.02	92.7223	161.28	517.28	202.812	1727.71	234.35	106.695	164.713	886.622	153.695	1656.66	535.108	1006.9	132.942	239.534	714.449	135.323	174.032	121.042	147.657	137.711	440.23	240.078	483.925	115.074	130.133	200.98	571.667	410.714	509.5
C18 (+)	2.065	1-Piperidinecarboxylic acid, 2-oxo-, 1,1-dimethylethyl ester	100.074	[M+H-C5H8O2]+	2a	C10H17NO3	ULMHMJAEGZPQRY-UHFFFAOYSA-N	96514.9	7632.41	9365.45	11714.7	86166.3	11307.6	1727.67	26935	20562.7	46435.5	52483.8	27201.1	11124.2	21774.8	52194.1	73307.1	32900.7	12685.4	67306.2	25606.4	37619.4	37478.2	45703.3	78371.4	30537.2	14440.2	8913.62	174781	14848.6	48103.6	32752.2	29654.8	49001.4	131489	62604.5	96102.8	26094.9	4836.56	10114.5	19986.4	39098.4	38685.3
HILIC (–)	3.92	4-Imidazoleacrylic acid	137.036	[M-H]-	2a	C6H6N2O2	LOIYMIARKYCTBW-OWOJBTEDSA-N	85415.6	55020.8	130712	66838.5	59252.5	81062.5	138595	33411.7	75524.8	129975	192068	63299	72176.1	84614.8	52586.5	66661.9	231359	98105.1	60886.1	88493.3	56879.5	145434	18579.9	43897.3	160101	100957	98758.5	105736	133367	43068.3	104605	73976.5	71699.2	40255	122246	874.617	83667.2	72322.4	80022	67989.2	53606.5	94682.6
HILIC (–)	8.015	N-Acetylserine	146.048	[M-H]-	2b	C5H9NO4	JJIHLJJYMXLCOY-BYPYZUCNSA-N	601.441	757.081	3410.32	328.223	1837.93	1221.56	4583.41	1228.57	2155.07	1195.35	1314.79	518.855	539.846	291.276	421.593	792.395	2740.02	649.607	197.381	449.426	563.29	14563.7	961.528	1455.05	1071.05	5929.39	1118.46	1648.31	1136.38	164.086	3536.77	2748.49	3842.8	388.943	8169.11	140.565	957.717	3263.26	981.413	1066.78	1778.47	1390.02
HILIC (–)	7.884	Ala-Leu	201.126	[M-H]-	2b	C9H18N2O3	RDIKFPRVLJLMER-UHFFFAOYSA-N	10046.7	15719	16464.1	7737.92	48734.2	10021.5	37049.6	3962.14	17130.8	12088.9	40901.3	9964.6	6956.6	5722.63	8202.66	11399.4	16507.7	24705.6	3168.49	6645.51	4425.31	11326	26434.5	13333	12735.1	15709.9	25282.5	43375	21345.2	4289.66	23139.3	15628.9	25824.9	7800.3	27878.6	11127.8	5227	26907.6	5876.95	31689	13178.4	23641.2
HILIC (–)	7.074	Cytidine	242.077	[M-H]-	2b	C9H13N3O5	UHDGCWIWMRVCDJ-XVFCMESISA-N	1078.37	3085.95	3086.75	2645.48	913.612	571.113	931.461	451.419	352.209	461.273	2250.17	790.837	692.995	170.377	58.2163	326.113	542.483	1439.18	441.643	359.844	942.576	1002.54	1236.64	1605.15	954.076	192.153	1660.14	969.4	428.945	874.84	352.517	373.507	774.838	761.162	680.892	534.749	922.379	1640.82	403.925	1400.72	2623.32	327.034
HILIC (–)	1.33	Isorhamnetin	315.052	[M-H]-	2b	C16H12O7	IZQSVPBOUDKVDZ-UHFFFAOYSA-N	326.58	3729.9	137.468	665.563	197.175	906.834	296.276	222.799	305.269	1204.11	3065.41	629.459	418.607	272.679	244.016	724.557	448.751	869.899	301.118	174.579	2713.07	207.644	2816.19	1028.66	1678.16	714.287	868.858	159.501	254.345	1052.25	119.699	259.59	62.2734	17584.8	406.311	444.913	347.292	206.423	255.28	467.406	103.164	2842.82
HILIC (–)	1.439	Syringic acid	197.05	[M-H]-	2b	C9H10O5	JMSVCTWVEWCHDZ-UHFFFAOYSA-N	602.187	3408.47	816.361	426.577	286.359	517.285	1023.04	718.851	656.905	1368.44	1206.76	584.512	1422.5	1321.21	75.9367	151.955	432.001	1509.28	198.306	783.149	449.146	1076.3	796.161	299.667	373.279	2469.6	2040.25	1149.12	916.962	787.191	401.874	2511.66	2391.83	234.869	2731.63	248.978	595.12	897.822	1112.32	634.804	597.923	137.186
C18 (+)	4.897	Indole-3-carbinol	148.075	[M+H]+	2a	C9H9NO	IVYPNXXAYMYVSP-UHFFFAOYSA-N	21082.4	1065.92	9419.78	1203.08	127.593	938.923	3242.2	14433.9	1686.94	18221.9	214.28	1093.01	4975.08	1704.16	382.716	828.133	451.545	320.706	32841.7	8255.13	248.312	5610.54	1416.92	475.204	733.114	18022.3	376.708	15474.2	5058.97	3475.67	5923.06	4506.54	10590.9	92.7678	3161.81	101.004	14211.2	1191.1	919.377	1018.14	971.537	343.093
HILIC (–)	6.477	Inosine	267.073	[M-H]-	1	C10H12N4O5	UGQMRVRMYYASKQ-KQYNXXCUSA-N	24654.4	69214.5	7418.25	45767.8	2557.9	18849.5	29902.9	2217.36	3383.3	7746.02	84014.6	69454.2	75203	791.188	41421.5	12808.2	92243.3	49608.1	4232.09	6044.74	42734.2	17737.8	13896.5	74340.9	73131.4	4798.49	58557.3	94314.8	11998.1	5814.72	21506.6	24863.3	9147.78	56261.2	35480	1155.01	30312.3	149534	6759.57	46507	10991.7	18265
HILIC (–)	5.983	LPE 15:0	438.265	[M-H]-	2a	C20H42NO7P	FGHPDPYCRTXYNZ-UHFFFAOYNA-N	39149.3	20629	13339.3	50728.9	39568.1	81430.3	120929	93361.7	58845.3	48601.1	12360.7	124888	74008.4	7927.69	58894.7	28352.8	10526.2	98680.7	10796.1	153302	29933.7	56967.6	239085	124239	13352.3	16414.4	77713.4	174042	62695.9	28470	232879	65465.9	163211	27417.5	3408.47	87968.1	6213.2	8691.71	29096.2	27310.5	95407.7	17368.1
HILIC (–)	8.693	Methioninesulfoxide	164.039	[M-H]-	2b	C5H11NO3S	QEFRNWWLZKMPFJ-YGVKFDHGSA-N	13066.8	25979.7	39289.9	14839.1	58629	28850.2	61058.6	20322.6	37797	31224.5	62757.4	10459.3	24944.9	19680.1	22014.8	27568.7	109853	24849.4	12198.2	9370.25	31968	48031.7	25501.1	15616	27094.6	50664.6	28060.4	10489.9	33003.3	8363.96	51884.2	43957.4	22639.8	26267.2	25957.9	6846.31	15245.8	26164	17001	22032.9	22976	22518.3
HILIC (–)	9.759	Ornithine	131.083	[M-H]-	2b	C5H12N2O2	AHLPHDHHMVZTML-BYPYZUCNSA-N	1037.97	637.919	367.441	1141.96	4121.41	2090.51	2540.99	579.916	246.455	1981.46	3816.46	798.617	271.246	561.576	1930.32	1242.28	7935.65	1362.98	672.207	219.479	1070.75	1330.07	1172.41	3795.6	2401.35	3178.92	2016.71	1235.48	818.209	431.657	1872.73	1360.18	129.998	3792.91	5266.33	173.875	2870.12	882.483	458.968	3607.44	418.996	16385.5
HILIC (–)	2.079	3-Isochromanone	147.046	[M-H]-	2b	C9H8O2	ILHLUZUMRJQEAH-UHFFFAOYSA-N	1122.76	550.978	1300.68	757.939	738.942	1058.03	816.303	1150.73	908.306	3912.46	1162.39	977.298	919.09	909.086	1204.42	1998.51	3117.03	506.919	398.17	586.279	1449.1	3369.85	1320.67	18740.5	4149.08	1162.56	496.946	996.702	964.32	638.438	535.427	1383.87	796.771	306.322	4975.81	1608.39	1265.72	847.458	1091.61	355.265	1714.26	531.146
HILIC (–)	8.366	Asp-Phe	279.098	[M-H]-	2b	C13H16N2O5	YZQCXOFQZKCETR-UWVGGRQHSA-N	214.831	616.648	266.909	152.658	1072.6	337.075	1438.75	301.851	246.864	343.828	1450.33	83.5374	159.77	187.405	269.938	206.397	1065.72	1039.28	290.944	296.463	147.093	547.033	337.436	202.774	594.196	556.104	1678.42	202.125	356.851	185.046	507.39	455.621	221.325	1981.72	356.245	78.3572	295.317	457.834	184.675	437.079	246.184	578.395
C18 (+)	1.628	Cyclohexylamine	100.101	[M+H]+	2a	C6H13N	PAFZNILMFXTMIY-UHFFFAOYSA-N	64.7482	61.5982	4347.36	353.553	16.7298	91.7639	29.7081	46.9379	72.5949	185.566	54.5216	49.2492	51.099	48.4426	84.7124	39.4431	87.8959	67.1647	103.858	54.0236	61.0582	80.6624	238.637	152.743	90.9584	94.1699	62.1853	45.7874	38.9856	58.7316	51.9814	96.2221	17.6807	1485.11	65.1981	17273.3	71.7071	64.2518	192.59	42.1656	79724.2	47.0633
HILIC (–)	8.228	gamma-Glutamylleucine	259.132	[M-H]-	2b	C11H20N2O5	MYFMARDICOWMQP-YUMQZZPRSA-N	27732	16647.1	51968.7	65688.1	28828.4	27789.3	72220.5	7264.52	35383.5	12789	55934.7	7212.98	7031.17	34283.3	22383.1	41742.9	36227.9	54500.1	11767	20938.8	34455	43296.4	7258.77	31246.2	26094.7	40124.3	61795.8	12006.1	46735.6	8505.14	30532.8	28748.9	43189.6	62074.5	48629.6	4485.13	35948.5	29947	12483.9	34429.6	34086.9	75488.5
C18 (+)	10.125	LPC O-16:0	482.361	[M+H]+	2a	C24H52NO6P	VLBPIWYTPAXCFJ-UHFFFAOYNA-N	2625.92	3617.37	1135.83	830.338	862.886	12243.4	5616.04	3170.69	16957.4	448.222	351.902	2646.36	1340.47	2835.41	515.66	5885.32	904.753	1709.04	487.174	1518.81	618.591	1526.3	542.219	4939.03	982.135	4171.98	2874.36	233.667	221.542	882.365	1890.28	10702.7	4824.55	4599.87	2362.09	1239.01	2054.45	13569.6	1455.78	3690.28	2483.42	1567.36
HILIC (–)	5.536	Vitexin	431.1	[M-H]-	2b	C21H20O10	SGEWCQFRYRRZDC-VPRICQMDSA-N	66.4956	19537	223.864	83.1994	109.697	138.625	103.587	141.917	155.032	248.49	90.8858	88.4388	110.253	311.486	75.3267	116.866	382.047	184.543	147.47	63.0375	234.68	90.7463	156.814	84.166	732.815	153.413	171.122	203.317	131.748	83.3561	191.528	118.382	68.2587	80.66	94.0577	89.4912	141.314	93.943	165.302	155.171	112.011	70.0071
HILIC (–)	9.773	Flavin adenine dinucleotide	784.15	[M-H]-	2b	C27H33N9O15P2	VWWQXMAJTJZDQX-UYBVJOGSSA-N	62.2901	58.891	50.4552	47.9851	11.9848	390.087	105.522	216.737	94.6257	76.4141	179.219	40.0771	32.5404	61.1338	136.204	36.3709	1042.85	61.3418	69.3979	23.276	67.325	246.112	49.552	22.8776	244.623	458.207	74.6477	28.6701	63.7099	21.4952	33.1767	176.585	39.6118	21.4883	79.4077	17.3894	338.717	20.7553	168.758	193.719	12.8467	184.36
HILIC (–)	4.548	Ribose	149.046	[M-H]-	2b	C5H10O5	SRBFZHDQGSBBOR-SOOFDHNKSA-N	8063.92	26720.2	19602.9	22270.6	8592.56	22424.4	11683.7	7703.72	8049.87	12893.3	20337.7	20951.6	25287.4	4002.66	12431.9	11544	29667.3	15734.5	9786.21	16378.3	3293.36	13041.6	8396.74	30269.5	28604.5	9198.47	17349.2	7842.44	21376.7	16864	18274.1	17071.2	18736.9	4004.36	26328.6	3605.08	19633.6	11420.5	13661.8	6174.13	15036.2	24286.9
HILIC (–)	6.148	2'-Deoxycytidine	226.084	[M-H]-	2b	C9H13N3O4	CKTSBUTUHBMZGZ-SHYZEUOFSA-N	437.716	1190.15	445.761	1488.1	528.494	283.14	785.61	196.301	410.178	558.099	2718.18	1715.06	621.97	63.252	58.7064	119.696	358.796	278.887	100.371	119.821	597.87	307.383	1380.11	241.31	184.56	293.894	313.53	1458.21	335.592	397.229	332.665	420.873	408.435	344.132	329.334	669.309	107.553	170.428	412.134	1973.44	410.822	620.577
HILIC (–)	2.414	2-Methylglutaric acid	145.051	[M-H]-	2b	C6H10O4	AQYCMVICBNBXNA-UHFFFAOYSA-N	24945.6	39088.2	79777.4	13135.3	16242.1	37829.4	45260.6	31004.3	19669.4	15963.4	52203.3	5510.01	4667.96	12865.1	8151.6	14667.1	24212.7	6051.12	11733.5	4947.52	10441.8	48551.7	10980.4	10109.9	9659.9	44908.2	12225.3	5569.5	33360.5	3723.65	12568	47699.1	14328.9	12804.7	36720.6	178.356	41053.6	15805.6	55665.9	19606.3	14380.2	16748.2
HILIC (–)	1.266	4,5,7-Trihydroxyisoflavone	269.046	[M-H]-	2b	C15H10O5	TZBJGXHYKVUXJN-UHFFFAOYSA-N	849.973	752.876	502.637	729.393	7820.8	492.599	1588.75	331.473	2435.4	10724.4	8510.71	290.235	1703	280.498	232.043	459.351	147.126	4672.44	1167.71	881.199	493.384	85.6689	6763.82	744.607	257.473	561.961	4645.04	1769.97	8520.36	831.175	2377.06	198.058	356.898	6387.76	757.128	764.521	195.957	612.285	38205.9	4632.42	144.194	287.791
HILIC (–)	1.61	6-Methylmercaptopurine	165.022	[M-H]-	2b	C6H6N4S	UIJIQXGRFSPYQW-UHFFFAOYSA-N	532.829	748.922	562.64	573.62	434.685	596.659	522.988	10018.1	616.575	691.894	1179.71	801.393	792.894	404.502	335.786	565.866	497.716	559.615	368.916	563.729	852.87	772.998	1164.68	559.097	501.343	515.828	358.44	597.029	666.403	671.922	489.3	690.244	736.233	904.747	647.246	750.598	429.892	700.181	626.055	1037.54	583.341	506.701
C18 (+)	9.589	Hexadecyltrimethylammonium cation	284.332	[Cat]+	2a	C19H42N	RLGQACBPNDBWTB-UHFFFAOYSA-N	2281.52	7383.26	1517.68	2628.98	18500.3	2748.43	5083.56	1221.91	1103.68	690.186	3268.4	9975.85	98130.1	5721.73	1060.73	44466.6	2556.63	3833.48	283.433	23095.4	7209.94	2429.89	637.637	754.258	28016.3	37106.4	2547.21	37046.3	4014.43	6490.06	1933.2	5526.19	5135.16	8121.28	7492.95	1925.92	795.623	7577.02	4422.57	8494.02	18111.6	470.281
HILIC (–)	1.224	9,10-Dihydroxy-12Z-octadecenoic acid	313.239	[M-H]-	2a	C18H34O4	XEBKSQSGNGRGDW-CJWPDFJNSA-N	49887.7	355054	46510.5	230377	231012	81032	148252	63697.1	70228.2	134308	112517	81377.8	124142	39620.3	25698.5	54011.3	210334	73805.6	55520.4	96587.6	228361	55560.2	95398.7	123880	86650.8	110726	79099.2	96058.3	40831.1	36845.5	108053	73080.7	20741.5	135548	58728	159730	50037.6	101875	53757.9	134697	67273.4	242287
HILIC (–)	9.696	Anserine	239.116	[M-H]-	2b	C10H16N4O3	MYYIAHXIVFADCU-QMMMGPOBSA-N	2981.81	1635.49	400.705	1183.62	4569.27	1584.85	1617.94	434.234	4795.77	3054.79	2524.35	2456.7	1803.44	1984.76	1769.2	895.872	1512.97	851.485	935.335	2659.55	2858.43	3023.03	2180.53	849.277	814.927	3836.88	826.092	3115.44	2793.86	1322.25	4898.93	2370.68	3577.43	639.627	1271.86	8743.14	358.792	147.984	1773.56	2155.57	4082.11	2245.04
HILIC (–)	8.424	Sedoheptulosan	383.119	[2M-H]-	2a	C7H12O6	GKUQBELMWYQKKJ-BNWJMWRWSA-N	129.4	437.961	190.456	82.1581	315.476	97.9824	263.351	169.615	118.228	258.909	243.259	62.328	241.131	237.851	89.9942	261	170.931	190.749	111.467	169.787	151.622	388.547	148279	72.3707	121.553	336.995	182.069	108.238	227.935	84.8253	1075	444.807	188.794	54.0209	84.3818	47.7116	71.7881	124.632	467.559	165.597	186.944	61.3637
C18 (+)	10.122	1-Oleoyl-sn-glycero-3-phosphocholine	522.359	[M+H]+	2a	C26H52NO7P	YAMUFBLWGFFICM-PTGWMXDISA-N	63445.3	105226	19432	1.83885e+06	44564.5	70805.4	34809.3	162311	169319	37250.2	20493.3	41785.3	42111.7	30283.2	20115.3	104910	8003.12	119353	59827.9	6628.66	272500	24660.5	332361	289022	837928	170654	237490	5050.56	12263.5	17780.9	28185.7	50270.5	61767.8	166828	22217.7	23231.2	12960.8	28677.3	19635.2	107651	2156.12	75215.7
C18 (+)	7.801	2-(4-Morpholinyl)benzothiazole	221.074	[M+H]+	2a	C11H12N2OS	VVUVJGRVEYHIHC-UHFFFAOYSA-N	57.3345	8008.19	12645.6	207.118	888.438	8443.9	59.8617	12698.9	8478.21	6805.35	23311.8	8150.31	4016.98	3410.73	4048.6	2087.74	5669.53	8082.8	8243.67	635.612	12157.1	27370.6	96.4264	60.5559	57.5962	4796.47	6923.3	3096.71	9468.93	7493.18	71.6985	92.063	62.7354	64.3595	10825.1	12118.3	17194.9	8138.22	10225	10285.1	12521.4	15943.1
HILIC (–)	1.623	2-Hydroxycinnamic acid	163.043	[M-H]-	2b	C9H8O3	PMOWTIHVNWZYFI-AATRIKPKSA-N	632.892	711.539	1120.68	673.99	1328.74	1591.8	1406.73	688.45	695.779	726.123	1177.2	1152.88	663.584	498.616	354.061	734.583	1301.08	896.118	270.532	921.468	900.64	744.483	1227.97	1229.62	817.592	547.131	1032.66	808.919	1132.63	1109.65	671.544	937.805	794.263	990.976	853.762	469.298	824.272	583.897	670.463	1097.68	878.46	811.727
HILIC (–)	8.031	Glyceric acid	105.021	[M-H]-	2b	C3H6O4	RBNPOMFGQQGHHO-UWTATZPHSA-N	3632.77	4834.34	1978.4	3357.85	11874.3	3350.14	6953.17	1772.6	1356.55	7554.6	7244.49	4380.12	4097.7	145.889	2272.74	2301.45	10695.8	5937.24	1907.32	2026.69	5713.02	3421.91	7517.65	6430.05	5456.24	2064.1	5977.26	4253.84	3405.77	5443.57	8954.22	2589.08	3560.23	3500.61	5365.26	1528.92	1129.66	6596.36	2310.03	6773.73	1439.72	6573.7
HILIC (–)	7.988	Mannose	179.058	[M-H]-	2b	C6H12O6	WQZGKKKJIJFFOK-QTVWNMPRSA-N	52676.9	104347	33242.5	94751.7	162075	63589.8	64508	42299.9	56635.6	148972	166852	58148.4	68906.8	17283.1	36173.8	67237.2	112106	62918.4	26239.9	64098.2	76033.4	28099.8	136995	87234.2	84234.9	54716.1	62102.2	63037.6	90072.4	73965.5	54647.5	28271.6	38188.3	67512	58486.8	45491.4	94991.1	68524.5	33577.4	135878	15567.5	89727
HILIC (–)	8.235	N-epsilon-Acetyllysine	187.109	[M-H]-	2b	C8H16N2O3	DTERQYGMUDWYAZ-ZETCQYMHSA-N	2168.32	4468.95	5267.45	2020.81	8320.28	2898.99	9568.24	4339.24	4809.11	4180.68	3111.71	3224.5	3725.71	1538.8	1926.49	4520.92	4569.83	2728.99	1869.66	3554.29	4202.83	6829.8	2109.32	6617.44	3376.75	4152.59	2765.51	5654.43	4768.67	2051.65	4175.47	4608.44	3384.99	2523.84	3865.58	1787.5	1806.71	5275.52	2449.23	2742.16	5550.14	6805.14
C18 (+)	7.102	Palmatine cation	352.152	[Cat]+	2a	C21H22NO4	QUCQEUCGKKTEBI-UHFFFAOYSA-N	308.591	517.752	497.417	171.43	550.058	140.556	284.823	949.362	398.222	341.162	591.017	399.817	180.427	343.816	148.77	337.838	159.181	254.548	299.855	242.193	471.103	909.799	471.789	151.654	137.133	71089.4	245.371	613.329	476.924	330.554	379.686	284.609	178.243	158.568	294.739	98.034	495.963	201.19	479.419	377.274	410.657	391.803
HILIC (–)	4.906	Piceid	389.124	[M-H]-	2b	C20H22O8	HSTZMXCBWJGKHG-CUYWLFDKSA-N	365.996	562.769	914.003	575.816	777.621	144.726	407.988	1003.28	701.821	347.325	370.035	419.201	1211.88	458.702	131.859	261.28	497.885	434.799	335.623	549.17	1397.42	272.076	1212.1	415.457	158.306	489.291	344.473	704.724	715.216	393.022	910.513	453.234	335.97	269.214	1179.09	108.101	244.101	376.547	728.862	4606.18	174.358	152.237
HILIC (–)	1.427	ST 24:1;O4	391.288	[M-H]-	2a	C24H40O4	RUDATBOHQWOJDD-BSWAIDMHSA-N	172459	47041.3	276235	377169	35822.7	88895	412290	49678.9	219575	111517	129363	147123	61954.5	121738	442958	261846	89493	289470	80978	46168.5	161696	190734	295560	461186	97494.8	38162.8	313012	245597	171386	166857	43664.1	51803.5	227725	128335	136879	111384	235141	132131	230596	59374.1	354693	273459
HILIC (–)	2.499	2,3-Dihydroxybenzoic acid A	153.02	[M-H]-	2b	C7H6O4	GLDQAMYCGOIJDV-UHFFFAOYSA-N	17161.8	4305.82	3447.22	2873.99	4701.93	3474.78	7051.35	4012.94	4013.79	2680.45	11004	1175.8	4813.27	2182.29	832.002	3298.93	1538.5	3230.92	3230.91	3176.13	3095.66	5035.67	7217.66	1633.54	810.47	5859.61	4024.65	3614.18	4396.24	7510.31	3430.74	5583.24	2653.91	3769.45	2395.54	1827.23	11234.7	4545.96	6918.92	2066.15	2952.63	1824.89
HILIC (–)	1.612	4-Hydroxybenzoic acid	137.024	[M-H]-	2b	C7H6O3	FJKROLUGYXJWQN-UHFFFAOYSA-N	2735.72	7752.61	2569.68	3849.45	3795.63	3507.55	4357.41	2893.06	2498.36	6505.89	365822	2650.53	4259.59	2333.66	250.328	7101.83	2928.07	2203.15	4805.71	2536.88	3061.4	2785.96	3864.79	3330.61	1762.34	3598.02	3156.73	3239.39	8900.1	9130.96	2420.5	2430.4	3512.87	20454.3	3391.91	2675.3	1754.77	4513.79	2302.79	7301.86	1428.24	1281.72
C18 (+)	0.946	Acetyl-L-threonine	126.057	[M+H-2H2O]+	2a	C6H11NO4	PEDXUVCGOLSNLQ-WUJLRWPWSA-N	2039.33	6604.92	1641.2	4464.05	5129.92	1696.11	2302.1	2359.27	3612.51	4567.96	5747.81	3497.48	3412.98	2686.84	2140.42	3040.07	2435.95	3105.66	12485.8	5032.06	3513.28	1744.44	5018.99	2375	2054.8	1528.27	2327.43	5656.39	3324.01	4310.44	4267.16	2180.9	7896.82	802.629	2535.31	1891.43	2654.84	4724.88	4349.95	4188.75	7601.8	1358.28
C18 (+)	10.725	Hematoporphyrin	563.256	[M+H-2H2O]+	2a	C34H38N4O6	UJKPHYRXOLRVJJ-AMPAVEGJSA-N	34773.1	13986.2	12228.1	1931.4	2246.72	91286.5	15982.6	24187	2658.11	32774.3	14220.9	2701.99	9620.56	16715.6	24348.8	5169.68	111497	52865.2	23344.1	19826.1	21126.2	27784.8	16839	1213.13	103839	408745	22884.8	7044.51	7459.66	28432	159261	11636.5	30527.3	4106.81	3168.8	2930.03	73058	2519.74	14166.1	16323.4	15183.3	452181
C18 (+)	3.225	Leu-Ile	245.185	[M+H]+	2a	C12H24N2O3	AZLASBBHHSLQDB-IVZWLZJFSA-N	71132.3	178422	42088.5	263996	287261	147349	304665	11213.9	117548	81700.2	415757	241181	116476	104690	80262.1	145506	99681.4	354449	80236.9	63368.1	88835.8	43325.7	87009.9	43027.3	119905	50480.6	389507	243918	146875	103959	129639	50905.7	236980	400817	133775	270096	47149.5	151701	29588.8	190465	119903	173620
HILIC (–)	1.507	N6-Isopentenyladenosine	334.15	[M-H]-	2b	C15H21N5O4	USVMJSALORZVDV-SDBHATRESA-N	525.648	456.567	598.866	247.693	104.134	638.099	484.14	674.536	1099.61	1067.07	2055.43	495.776	805.11	291.341	634.333	386.149	277.292	721.522	170.163	236.645	1116.37	1310.91	273.665	257.823	298.833	1908.71	623.319	7386.85	674.297	204.844	137.505	957.341	451.591	248.13	715.63	138.077	3168.58	365.277	412.258	260.887	301.849	218.381
HILIC (–)	2.719	4-Pyridoxic acid	182.046	[M-H]-	2b	C8H9NO4	HXACOUQIXZGNBF-UHFFFAOYSA-N	24654	22958.6	77405	20987.7	41837	26528.1	15259.8	68789.4	21253.3	9113.72	56696.7	109390	45957.9	13715.3	5874.9	41636.3	12760.5	6346.68	5326.31	2052.8	18579.3	1099.01	67018.2	48024.1	20320.5	24262.5	5265.37	71696.1	74272.3	36431.9	37782	10578.5	18677.9	11415	33542.5	14154.2	22342.2	27835.9	12232.6	31471.4	51252.9	22291.6
C18 (+)	9.059	N-Acetyltyramine	180.102	[M+H]+	2a	C10H13NO2	ATDWJOOPFDQZNK-UHFFFAOYSA-N	103340	82396.9	89332.2	61774.9	50951.6	48197.8	43711.8	6043.26	43581.8	34004.5	66134.1	14771.4	10373.2	7470.65	54607.3	62281.1	25762.2	25094.1	26586	126831	44529.2	24412	15692	95573.7	16287.6	15119	21637.2	48567.6	108969	49364.3	4906.86	46049.5	137493	11217.2	16760.8	3485.74	116736	42709.1	6455.62	69946.4	117316	68809.3
C18 (+)	9.602	Palmitoyl-L-carnitine	400.339	[M+H]+	2a	C23H45NO4	XOMRRQXKHMYMOC-OAQYLSRUSA-N	21916.5	13975.2	2621.14	34160.1	29230.4	23815	4323.15	15098.1	2788.62	64211.8	45087.3	7620.12	26045.1	4163.52	444813	9579.74	29074.1	17460.9	11743.7	8794.89	12864.1	6863.94	332245	130.85	44204.4	2939.99	46253.3	3729.03	3978.58	97769.2	118385	2835.63	13619.1	66114	1701.29	237707	9932.72	5794.4	2704	40798.6	6301.03	49890.3
HILIC (–)	8.539	Val-Asp	231.099	[M-H]-	2a	C9H16N2O5	OBTCMSPFOITUIJ-CAHLUQPWSA-N	20885	11388.6	19135.5	25380.9	54692.2	24805	44253	8154.89	21284.4	28348.8	43837.8	3841.52	3352.87	7282.17	14708.9	26562.3	48477.7	19626.8	3294.22	6265.82	20325.3	39676.1	9690.89	23891.7	29303.1	27145.7	22191.2	13092.1	34667.4	3961.75	8520.48	23498.2	17353.3	39829.2	76078.1	752.099	15495.8	35236.3	15834.1	30337.9	15738.1	123810
HILIC (–)	1.819	2-Hydroxy-4-methylpentanoic acid	131.072	[M-H]-	2b	C6H12O3	LVRFTAZAXQPQHI-UHFFFAOYSA-N	112443	23879.9	80276.7	44640	109856	44673.1	31454.6	37935.8	28759.7	223386	56240.5	33293.6	29194.8	73675	55307.5	143554	195069	24336.8	41912.4	37462.6	81025.3	219607	59890.5	1.12339e+06	185186	89961.9	28404.1	18333.6	182358	25556.5	43925.9	75554.2	97228.6	25662.7	52122.1	275498	83604.8	61762	12969	25962.9	101622	127846
HILIC (–)	1.307	3-Indoleacetic acid	174.056	[M-H]-	2b	C10H9NO2	SEOVTRFCIGRIMH-UHFFFAOYSA-N	189.725	699.938	789.453	312.218	727.578	302.31	1491.16	281.246	444.617	1360.79	1784.72	10141.4	737.307	106.596	234.066	1204.01	5112.38	512.839	1463.7	795.625	351.119	511.015	5308.9	325.194	6343.94	323.344	747.736	1513.95	587.733	4291.88	2029.76	159.736	1068.65	1732.03	5692.84	136.367	82.5455	583.245	948.137	744.693	621.814	2110.59
HILIC (–)	8.685	gamma-Glutamyltyrosine	309.101	[M-H]-	2b	C14H18N2O6	VVLXCWVSSLFQDS-QWRGUYRKSA-N	723.829	1936.41	512.493	102.309	616.641	70.8525	254.522	834.691	1011.43	377.985	471.028	281.886	255.548	2775.67	59.7661	493.798	154.651	1598.48	170.396	548.126	375.959	1594.35	304.562	201.701	101.406	663.52	1792.79	1299.62	674.811	206.359	213.524	455.414	2581.2	1915.99	1135.74	78.3131	110.185	366.696	177.194	482.353	352.883	139.582
HILIC (–)	8.273	N-Acetylhistidine	196.075	[M-H]-	2b	C8H11N3O3	KBOJOGQFRVVWBH-ZETCQYMHSA-N	7072.95	4368.18	5926.55	16223	12848.9	9476.39	14149.8	2392.65	6782.85	12179.6	8742.89	4201.27	5794.37	1311.78	8294.84	13060.2	11838.3	8905.34	5213.33	13497.5	8585.16	10293.5	1420.97	12643.3	8073.18	3359.66	8697.64	12494.1	11803.7	2894.93	4916.56	6946.38	9584.49	5985.76	8134.86	3840.2	2945.94	9148.56	2486.63	10682.8	10374.9	38348.8
HILIC (–)	4.806	D-Lyxose	149.046	[M-H]-	2a	C5H10O5	PYMYPHUHKUWMLA-UOWFLXDJSA-N	24060.7	31089.7	24112.2	34614.7	13626.7	30005.3	22070.9	16460.3	11298.3	24751.4	34867.6	28382.9	31881.4	8001.42	17903.9	22692.3	56196.2	22046.8	13220.2	21712.5	19513.6	33857.5	19951.7	39113.6	48827.2	18132.4	24096.3	16535.3	30238.4	21394.9	33032.9	27217.7	23195.4	20640.8	35809.5	7475.29	25667.9	24654.9	24152.1	28300.3	23231.1	37341.7
HILIC (–)	7.988	Glyceraldehyde	89.0256	[M-H]-	2b	C3H6O3	MNQZXJOMYWMBOU-UHFFFAOYSA-N	14674	29428.2	10336.9	25985	46012.8	16282.8	18907	13019	13779.3	35154.3	45238.5	16781.2	20479.9	4570.65	9684.59	15931.7	29132.9	18705.8	7161	15390.6	20177.7	16927.6	36023.9	29661.7	23162.2	23210.6	19402.4	20166.1	24056.2	19393	14838.7	9108.39	10755.4	20774.5	18492	11890.6	21715.5	20453.5	9653.86	36132.8	6587.93	23435.2
HILIC (–)	8.552	N-Methylglutamic acid	160.062	[M-H]-	2b	C6H11NO4	XLBVNMSMFQMKEY-UHFFFAOYSA-N	802.201	419.224	1040.9	830.052	341.638	1219.8	2110.81	1119.75	822.041	843.841	1115.07	83.3995	293.724	231.198	673.645	902.588	6136.76	415.283	634.709	239.894	400.608	2814.59	174.399	3497.37	2798.57	2612.52	669.134	166.043	1608.17	130.818	1362.44	1462.38	294.684	615.729	3378.4	84.9787	576.772	487.142	1775.04	464.074	901.189	1246.04
C18 (+)	9.92	Piperolein B	344.229	[M+H]+	2a	C21H29NO3	FAXXHNWVMKTOFF-UXBLZVDNSA-N	21543	336.777	618.822	338.243	191.461	544.737	730.421	56587.5	208.33	140.011	7602.75	356.146	1891.95	260.278	243.602	430.158	342.188	369.732	1527.01	279.849	172.988	191.449	171.6	1894.65	238.976	1862.74	268.438	489.831	205.189	9184.36	315.662	144676	335.55	813.39	938.768	272.987	160.288	3356.94	409.268	1136.65	231.376	1930.89
C18 (+)	8.598	Tomatidine	416.353	[M+H]+	2a	C27H45NO2	XYNPYHXGMWJBLV-JYAGXCGRSA-N	225582	9285.12	14784	24118.1	100687	21341.2	16198.4	17101.6	12061.1	12006.9	55146.6	19117.8	647002	73318.5	15090.7	132277	141.613	724.07	260.192	214532	24256.9	84111.1	2939.43	19031.6	569.171	29663.2	508.16	17776.4	166729	89894.7	220909	14973.4	52882.3	800.603	33664.2	7459.66	22420	74382.8	22325.8	4526.09	23906.1	18909.6
HILIC (–)	2.062	(2-oxo-2,3-dihydro-1H-indol-3-yl)acetic acid	190.051	[M-H]-	2b	C10H9NO3	ILGMGHZPXRDCCS-UHFFFAOYSA-N	190.992	77.2851	4327.3	256.086	309.016	165.437	43779.8	3923.13	19938.1	279.986	34966.9	154.125	464.404	1578.96	41.4489	445.305	19.1828	1557.61	1193.42	828.266	2778.7	1759.93	904.329	53.8922	29291	12.3358	1408.14	2886.8	31.972	2109.94	1325.64	141.599	725.846	132.177	34.29	8.26195	393.226	298.266	66167.4	217.079	82874.6	110.126
C18 (+)	8.431	Solanidine	398.347	[M+H]+	2a	C27H43NO	JVKYZPBMZPJNAJ-OQFNDJACSA-N	389660	40054	36175.2	18435.9	45702.9	3.40776e+06	283025	5015.67	6988.48	22389.3	575387	18335.8	106163	2510.22	17291.5	11421.5	9621.47	3853.8	18008.9	246668	29324.4	630821	15430.9	25685.8	16568.5	191940	3374.79	31427.5	155648	766201	26880	674.141	18649.8	20249.8	16609.6	3428.59	1.27394e+06	15977	25255.7	878524	539.09	4063.68
HILIC (–)	7.381	Guanosine	282.086	[M-H]-	1	C10H13N5O5	NYHBQMYGNKIUIF-UUOKFMHZSA-N	6198.22	18162.6	3103.35	7938.62	1852.98	695.843	11384.1	397.205	2027.28	4321.16	24153.5	14795.5	16355.7	860.042	724.949	1105.09	7446.8	25209.1	2799.01	3257.37	4423.88	5634.06	3454.91	10822	4802.87	191.125	26192.2	29468.2	3781.77	2579.08	7425.78	992.272	5348.27	19194.4	4057.97	754.482	238.931	99243.5	848.585	5562.37	7895.66	1170.99
C18 (+)	5.401	Indole-6-carboxaldehyde	146.06	[M+H]+	2a	C9H7NO	VSPBWOAEHQDXRD-UHFFFAOYSA-N	11239	3186.8	6997.05	5630.8	3515.48	5072.01	5502.02	7439.6	5164.09	10689.9	3898.73	5586.09	5570.26	6639.26	19140.9	35451.3	11530.8	5390	10962	19938.1	8951.08	16553.2	2338.68	94266.4	13032.6	6730.58	4802.78	5426.58	12042.4	5070.45	6359.32	6409.18	12674.5	5130.89	9026.51	9591.37	9241.5	13126.1	4517.44	600.226	10591.3	8338.46
HILIC (–)	6.224	Xylose	149.046	[M-H]-	2b	C5H10O5	PYMYPHUHKUWMLA-VPENINKCSA-N	913.352	2638.93	835.958	4098.95	1093.68	701.049	1464.86	361.292	166.247	1342.84	3155.04	1659.16	940.839	490.502	1160.57	909.233	5170.47	868.985	283.273	622.402	1959.24	657.766	2248.16	1882.77	3610.17	618.491	1597.37	882.726	2566.6	1740.07	2351.94	396.292	1323.96	1101.14	862.754	1578.1	1376.66	1597.17	555.496	1139.71	388.844	954.62
HILIC (–)	6.645	alpha-Hydroxyhippuric acid	194.044	[M-H]-	2b	C9H9NO4	GCWCVCCEIQXUQU-UHFFFAOYSA-N	84.3537	447.135	182.636	192.56	60.6613	114.831	119.912	252.798	696.294	1147.71	87.4704	108.042	129.781	2979.47	57.3763	84.295	74.9354	70.4014	38.881	64.2885	112.958	409.463	241.049	62.2847	78.6953	104.612	42.6717	67.4391	115.511	86.422	115.36	70.4614	107.879	1915.99	2472.15	64.6291	185.623	99.764	373.657	170.095	114.242	65.1689
C18 (+)	10.193	Avocadene acetate	311.259	[M+H-H2O]+	2a	C19H36O4	NLBYRERHXBTBBR-UHFFFAOYSA-N	388.155	183.648	261.466	269.209	70.3285	80.9013	226.909	366.982	40552.5	12852.7	3050.19	270.585	257.399	140.611	892.942	294.997	128.247	723.13	179.821	1526.04	589.854	122.692	276.222	341.77	148.389	540963	473.122	112.674	156.964	198.113	1063.64	148.677	171.853	285.778	979.524	192.505	703.699	249.867	250.532	623.596	129.638	226.276
HILIC (–)	1.697	beta-Hydroxyisovaleric acid	117.056	[M-H]-	2b	C5H10O3	AXFYFNCPONWUHW-UHFFFAOYSA-N	82901.8	48298.6	15976.4	29425.4	54321.8	27755.4	52826.9	15163.8	29280.2	14743.2	22318.5	20215.1	12902.3	19692.4	25225.7	30264.4	37145.3	35663.5	21108.8	15945	35967.2	17479.5	15800.9	30022.9	26072	11582.3	32977.7	38956.2	15383.7	16338.9	56869.7	39375.4	13189.1	14919.1	38711.3	9470.65	29590.4	42203.9	26208.5	36514.5	29342	25311.5
C18 (+)	0.53	N,N,N-Trimethyl-5-[(tricyclo[3.3.1.1(3,7)]dec-1-ylmethyl)amino]-1-pentanaminium cation	145.171	[Cat-C11H16]+	2a	C19H37N2	IWYZMMIPAJDJBN-UHFFFAOYSA-N	1267.9	75457.3	2612.82	160773	542.863	2041.75	909.09	42145.7	6594.11	48221	7393.21	818.62	2354.34	376477	724137	183514	2618.54	4646.43	602.786	784.835	570033	884.92	2174.93	12654.2	2879.81	368.085	3685.19	4342.01	131.421	60469.6	326985	2238.14	1347.07	13435.7	69320.1	615474	13873.2	302745	9764.05	1202.82	4436.91	9551.88
HILIC (–)	6.325	Ile-Ile	487.3503_243.1727	[2M-H]-_[M-H]-	2a	C12H24N2O3	BCVIOZZGJNOEQS-XKNYDFJKSA-N	55009.9	156572	93528.9	172341	454549	172396	396053	13749.7	125305	83474.8	420688	160183	138628	44472.5	46054.8	113471	199134	266396	46048.1	50019.8	82224.9	77888.8	111157	30545.1	171287	80347.4	252144	146890	203783	62323.9	194994	94003.1	202526	294760	198976	89399.6	42868.6	157566	36621.1	172563	125538	195049
HILIC (–)	7.946	Sorbitol	181.073	[M-H]-	2b	C6H14O6	FBPFZTCFMRRESA-JGWLITMVSA-N	2827.93	5552.19	2227.23	2682.89	3129.71	2976.77	3635.11	4530.33	2436.91	4097.4	7674.57	2366.78	2586.56	2252.43	1563.73	3305.7	2587.01	3668.99	1033.37	2962.23	1898.8	2248.26	4011.02	3133.09	2333.17	5377.09	3222.82	3127.57	4850.16	1785.75	3014.59	3085.15	1868.62	1316.32	2866.79	1716.3	2049.89	4256.25	1644.54	3243.23	2441.7	3300.68
HILIC (–)	1.786	5-Hydroxy-3-indoleacetic acid	190.055	[M-H]-	2b	C10H9NO3	DUUGKQCEGZLZNO-UHFFFAOYSA-N	2232.16	472.195	2008.52	967.209	3079.87	1035.59	1120.85	708.962	1550.04	987.707	2011.35	751.518	1203.69	695.38	2091.53	1841.17	2873.66	384.1	682.491	1124.55	3866.66	2619.86	3508.73	3714.79	2263.88	712.401	258.763	310.617	1382.49	1040.21	1580.77	1074.64	1437.35	218.933	964.333	178.208	2802.9	1664.42	1472.84	652.656	6915.38	1066.83
HILIC (–)	1.604	Benzene-1,2,4-triol	125.025	[M-H]-	2b	C6H6O3	GGNQRNBDZQJCCN-UHFFFAOYSA-N	470.942	1441.19	464.807	298.029	155.692	387.681	552.179	550.678	340.82	420.15	1540.84	527.824	476.912	215.035	152.415	307.811	369.738	279.399	361.922	555.995	386.416	420.717	708.364	686.955	450.854	355.381	323.538	1196.62	466.782	284.832	247.734	462.236	345.619	262.112	482.519	230.648	461.748	441.836	649.908	889.811	518.575	411.85
HILIC (–)	1.216	Catechol	109.03	[M-H]-	2b	C6H6O2	YCIMNLLNPGFGHC-UHFFFAOYSA-N	2102.72	9089.92	727.02	885.835	6590.56	240.531	2475.76	393.846	610.371	1038.89	7246.71	3279.54	1984.51	346.962	50.1975	230.689	500.061	3144.21	1040.78	1441.39	1547.56	173.498	8302.8	298.003	504.962	150.137	3127.94	1185.02	1051.22	4405.06	966.327	755.765	358.201	11226.2	588.251	2974.32	1785.55	422.15	728.969	5017.32	450.622	690.342
HILIC (–)	1.404	Ferulic acid	193.051	[M-H]-	2b	C10H10O4	KSEBMYQBYZTDHS-HWKANZROSA-N	3352.44	22023.8	1892.18	17195.5	4475.43	1881.95	2884.67	2323.57	2415.72	26125.1	13540.7	6784.01	4604.04	1992.85	1613.15	901.058	11118.3	924.225	493.192	7236.98	5565.9	2052.65	9430.03	3504.69	20220	2770.25	1462.58	5084.82	6104.01	3767.48	8584.28	1454.09	6666.55	6028.78	2955.13	13338.5	8349.96	14327.4	3743.42	6707.19	1288.68	4695.92
HILIC (–)	7.888	Glucose	179.058	[M-H]-	2b	C6H12O6	GZCGUPFRVQAUEE-SLPGGIOYSA-N	45775.1	66946.7	2893.76	61703.4	101872	30731.4	8985.34	35262.6	43085.3	67697.1	69587.6	33569.5	32730.6	10700.2	28055.2	53125.2	28201.2	79165.6	13983.7	53434.3	54886.3	9299.22	25460.7	91085.2	42698.2	48340.2	53798.4	50200.4	50345.2	52602.5	15287.7	19885	32446.7	19496.3	42976.6	36187	86054.3	74348	25970.8	152831	12275.9	99553.8
C18 (+)	2.387	Leu-Val	231.171	[M+H]+	2a	C11H22N2O3	MDSUKZSLOATHMH-IUCAKERBSA-N	131288	293783	76243.7	444936	362477	231652	525211	16833.8	184420	101520	542869	297089	221908	116396	107360	204617	194463	570806	158422	144983	211209	113827	159438	74388.3	226726	107511	641422	310414	284818	180217	199188	68330.2	330077	526577	231650	302676	87793.9	182875	46406.6	284362	239630	372299
C18 (+)	2.842	Val-Leu	231.171	[M+H]+	2a	C11H22N2O3	XCTHZFGSVQBHBW-UHFFFAOYSA-N	87702.3	145208	49807.8	321832	237693	114132	282386	17020	44737.4	77076.9	357703	194925	106493	67585.3	80892.6	96313.7	91755	210318	93862.4	66103.9	93347.3	41503.5	114381	49483.5	111627	93197.4	243321	216688	114775	99514.3	81613.7	70016.5	120418	245736	91899	236292	57614.1	58090	43631.4	205920	106889	261417
C18 (+)	9.518	3-epi-deoxycholic acid	785.5916_357.2775_807.5774	[2M+H]+_[M+H-2H2O]+_[2M+Na]+	2a	C24H40O4	KXGVEGMKQFWNSR-UPSXFCICSA-N	1.35632e+06	99724.9	1.69522e+06	1.7949e+06	1.75103e+06	931526	2.17978e+06	392155	1.16572e+06	950448	1.19343e+06	1.33354e+06	872178	1.58271e+06	1.41387e+06	2.71518e+06	1.33712e+06	570903	1.18262e+06	405556	605632	720510	618089	402764	1.11541e+06	332213	2.26189e+06	560207	789561	1.15376e+06	1.53751e+06	252206	709619	1.82946e+06	1.18271e+06	1.89526e+06	1.949e+06	1.00517e+06	1.2731e+06	2.01646e+06	510243	1.98236e+06
HILIC (–)	9.639	Arginine	173.105	[M-H]-	2b	C6H14N4O2	ODKSFYDXXFIFQN-BYPYZUCNSA-N	1179.82	13780.3	963.746	2575.38	5710.08	1737.88	76739.1	993.949	6855	1425.96	18697	2557.68	3376.85	630.364	608.309	898.473	4029.6	10836.3	492.061	8195.7	1013.32	971.17	2593.72	13015.4	2092.42	3982.54	12546.5	6540.15	2470.97	1382.38	4218.46	944.891	1822.51	12207.7	5056.07	440.568	705.062	38862.4	1291.98	3841.54	1334.54	2026.62
HILIC (–)	1.402	Indoxyl sulfate	212.002	[M-H]-	2b	C8H7NO4S	BXFFHSIDQOFMLE-UHFFFAOYSA-N	104.555	74.9362	58.3157	88.3099	84.5356	106.973	48.1271	163.825	101.154	110.621	1388.24	88.3974	62.7828	1179.56	597.284	92.5551	77.8409	223.573	80.2082	115.019	112.534	224.027	260.004	121.83	152.956	90.9897	482.182	80.5544	106.274	10137	126.245	70.8838	136.834	80.06	118.957	46.6067	59.0468	88.5477	75.0319	91.5961	76.801	50.3165
HILIC (–)	7.588	Orotic acid	155.011	[M-H]-	2b	C5H4N2O4	PXQPEWDEAKTCGB-UHFFFAOYSA-N	50849	64774.4	68659.3	38996.5	61222.8	123590	85733.1	88784.7	15084.5	78350.3	193530	7176.15	40344.4	38723.1	153438	127457	209703	10851.5	29417.7	10309	87708.1	121382	71662.4	56439	150310	110858	14692	17780.9	85989.9	10601.7	53284.1	195696	3241.58	6800.95	227543	1620.02	188466	30867.2	95233.1	164439	14048.6	261901
HILIC (–)	1.282	Prostaglandin E1	353.234	[M-H]-	2b	C20H34O5	GMVPRGQOIOIIMI-DWKJAMRDSA-N	2189	4854.55	2829.32	2902.91	17494.4	2826.39	2960.98	3409.62	4768.06	3624.24	5353.75	21375.8	2901.29	3039.17	807.09	6068.81	6248.41	2032.31	1173.56	2725.14	2602.92	10388.2	943.329	5856.35	3761.26	1881.58	2349.72	2290.35	3486.65	2352.34	2278.05	3825.78	3265.8	10058.9	3066.34	866.681	5148.69	6216.52	10565.4	5632.06	12342.7	10783.4
C18 (+)	4.478	2-Indolinone	134.06	[M+H]+	2a	C8H7NO	JYGFTBXVXVMTGB-UHFFFAOYSA-N	90644.4	17908.1	25782.3	3648.64	14106.2	109622	38957.8	72896.2	56704.5	11366.1	21274.5	2919.48	51916.9	49368.9	12319.6	159842	4219.27	47754.7	174981	39676.3	9150.43	56763.4	4244.81	21330.9	4693.33	87758.1	44444.9	154481	39483.4	33486.4	15764.2	83836.6	42705.1	13884.2	151129	1774.55	15154.1	71520.1	55663.1	28667.3	39027.2	7941.7
HILIC (–)	8.537	Ala-Ala	159.077	[M-H]-	2b	C6H12N2O3	DEFJQIDDEAULHB-QWWZWVQMSA-N	7741.36	30855.6	5723.98	30674.1	63164.3	13508.3	63603.9	7168.15	14044.9	26349.5	79597.3	16545.4	7535.68	4293.39	27399.8	30378.3	56543.5	28648.6	6394.26	4331.86	14500.4	12060.1	29373.9	12323.9	36518.8	16389.1	27979.3	21375	25166.7	11316.4	24170.5	13876.2	10857.7	23965.5	30875.9	17172.8	4993.49	23070.4	6493.41	59560.3	7237.64	30440.8
HILIC (–)	1.398	Dihydrocoumarin	147.045	[M-H]-	2b	C9H8O2	VMUXSMXIQBNMGZ-UHFFFAOYSA-N	200.582	451.038	230	549.48	108.822	247.962	842.813	300.351	199.611	290.257	413.528	309.186	273.364	145.3	114.219	319.511	284.059	547.648	696.007	226.639	480.658	134.304	787.226	228.038	394.441	177.227	610.59	649.691	611.086	874.184	266.223	145.431	273.636	37.5261	644.597	201.336	120.335	214.778	233.064	334.65	188.939	356.478
C18 (+)	2.138	2,6-Xylidine	122.093	[M+H]+	2a	C8H11N	UFFBMTHBGFGIHF-UHFFFAOYSA-N	54426.5	4592.03	3823.47	3481.5	5014.73	3356.16	3171.41	5283.41	5812.96	6892.71	3543.93	4488.08	4334.32	3813.72	108530	16121.7	3260.11	5186.04	6728.15	4768.61	3578.24	3292.5	8774.89	8799.97	2841.49	3175.52	4433.13	3572.26	6425.02	4069.97	13469.1	4888.39	6088.78	59353.4	11658.8	4296.15	3164.72	3659.31	5150.14	2620.81	4190.27	27691.2
HILIC (–)	9.731	Carnosine	225.1	[M-H]-	2b	C9H14N4O3	CQOVPNPJLQNMDC-ZETCQYMHSA-N	2610.33	4440.02	1849.54	2105.67	10011.6	2836.93	5434.68	144.652	4070.42	4118.88	46825.6	1643.87	2692.9	2342.35	12924.6	2279.74	3030.04	6452.39	2293.14	1844.04	6804.57	5220.07	4519.18	2904.07	1947.89	2125.32	7204.81	17470.6	3247.29	2103.93	2351.82	1492.51	4304.45	11466.2	4927.81	212.193	1530.9	1926.05	2280.06	7653.41	2031.76	7712.44
HILIC (–)	8.009	Dihydroorotic acid	157.027	[M-H]-	2b	C5H6N2O4	UFIVEPVSAGBUSI-REOHCLBHSA-N	188.507	111.214	393.863	56.3884	126.882	1544.16	354.586	693.998	117.754	129.713	1170.54	73.8185	91.6816	79.8826	854.137	535.148	4547.4	107.604	126.995	47.1821	145.493	798.837	95.1581	702.622	1465.89	3446.9	203.156	100.879	205.845	64.1838	1093.05	10996.5	40.1514	87.4414	10119.5	104.983	8281.23	125.254	787.114	415.05	73.7432	879.572
HILIC (–)	3.695	N-Isobutyrylglycine	144.066	[M-H]-	2b	C6H11NO3	DCICDMMXFIELDF-UHFFFAOYSA-N	2941.73	1607.48	3215.39	2839.22	932.506	1788.32	1243.46	2287.26	2049.27	1841.65	1361.31	812.606	961.62	1332.69	6862.33	1864.87	1929.98	418.977	1439.06	1674.43	1152.38	1945.77	1376.32	1946.27	956.466	2127.16	448.862	1611.36	2816.36	2983.42	1006.6	4206.58	4300.98	311.879	1459.93	6715.8	3355.55	1643.57	1294.41	1131.14	3105.42	1078.47
C18 (+)	0.465	Spermidine	146.166_112.1119	[M+H]+_[M+H-N2H6]+	2a	C7H19N3	ATHGHQPFGPMSJY-UHFFFAOYSA-N	336290	141414	30459.8	327730	330467	148618	343011	40945.3	53780.6	228384	98927.4	640658	343988	11862.8	450074	176863	264138	282977	47809.7	283563	424728	138690	217262	519241	234016	25656.1	318858	449941	91283.2	539001	90886.8	168857	173239	71125.8	43691.4	319457	118492	174439	74461.8	197879	240246	330802
HILIC (–)	5.382	2-(N-Morpholino)ethanesulfonic acid	194.049	[M-H]-	2a	C6H13NO4S	SXGZJKUKBWWHRA-UHFFFAOYSA-N	396.986	26189.9	1928.55	116.207	10729.4	5106.05	3557.94	357.409	3305.61	40868.3	8093.32	8213.22	17391.4	319.847	909.978	8658.04	4733.09	8189.83	7958.84	1244.49	10287.9	840.868	19148.6	2094.75	4308.91	2061.71	9253.58	10335.9	2290.22	52258.5	2638.63	1338.33	128.879	32753.2	6522.34	18131	2131.75	4022.27	2827.66	20540.8	7659.75	7021.45
HILIC (–)	1.187	3-Methylcatechol	123.045	[M-H]-	2b	C7H8O2	PGSWEKYNAOWQDF-UHFFFAOYSA-N	9167.46	32077.6	3774.91	782.959	4994.1	3729.47	1553.79	2461.22	1871.4	3802.09	11135.3	3674.83	4445.2	1119.08	1329.08	9814.07	2621.27	4773.36	9371.16	1773.99	16166.2	5213.28	28141	1201.28	1584.06	1783.52	5485.01	8506.32	1371.91	7427.13	9687.54	3557.4	386.075	14686	2176.03	11493.9	7326.89	749.381	16762.9	8688.5	762.374	11184.5
HILIC (–)	8.495	Sulfoacetic acid	138.971	[M-H]-	2a	C2H4O5S	AGGIJOLULBJGTQ-UHFFFAOYSA-N	824.192	1612.63	3186.56	316.693	2895.88	1744.18	2355.04	1824.07	8245.13	2762.64	5022.99	178.306	474.727	345.98	4509.11	678.234	4297	2894.44	433.744	211.205	881.381	2516.62	2251.15	1285.01	1013.95	2114.25	4206.37	316.319	1010.37	534.326	4914.49	6140.95	1446.5	2796.83	1658.37	159.432	1367.92	3011.72	11981.9	3133.73	3143.11	777.91
HILIC (–)	3.008	Epicatechin	289.072	[M-H]-	2b	C15H14O6	PFTAWBLQPZVEMU-UKRRQHHQSA-N	762.413	1972.2	424.427	323.602	782.754	339.23	676.789	112.13	652.025	240.256	2008.92	914.01	558.766	1048.99	57.3835	100.214	131.83	4529.5	968.508	209.873	311.358	216.305	3015.69	277.833	150.212	167.421	3932.47	521.427	775.741	707.943	412.717	278.551	446.63	1444.95	195.74	847.95	384.966	425.236	1166.39	913.609	147.843	610.736
HILIC (–)	3.349	Ethylmalonic acid	131.035	[M-H]-	2a	C5H8O4	UKFXDFUAPNAMPJ-UHFFFAOYSA-N	393.335	146925	21927.9	774.931	86620.3	75126.2	10983.3	148275	85263.8	1728.66	13117.7	33078.3	4106.97	1501.65	604.791	31698.4	96450.5	22058.2	767.803	136.707	63990.2	4263.98	2963.31	37055.5	7184.9	111578	30248.3	14354.1	12889	364.585	65992	103246	352.828	28578.8	67887.7	201.104	422.478	97800.2	48110.8	112746	273363	55667.1
HILIC (–)	7.905	Taurine	124.009	[M-H]-	2b	C2H7NO3S	XOAAWQZATWQOTB-UHFFFAOYSA-N	284.677	2501.55	386.549	134.201	503.797	824.117	545.33	102.493	642.527	2314.52	1053.51	278.113	363.449	1270.8	213.223	463.521	1079.22	1169.56	248.67	296.887	380.104	240.011	17855.8	312.767	820.996	728.052	1360.69	910.853	206.273	2687.65	172.446	175.983	255.202	1898.37	895.97	636.343	449.466	1109.67	529.397	1443.33	708.928	928.229
HILIC (–)	5.452	4-Hydroxymandelic acid	167.039	[M-H]-	2b	C8H8O4	YHXHKYRQLYQUIH-UHFFFAOYSA-N	153.51	180.369	247.673	49.9966	235.334	147.217	310.915	168.833	325.026	104.583	199.244	245.376	143.431	124.217	214.384	295.429	160.085	2271.05	92.0851	88.272	131.256	313.121	189.944	150.706	121.744	332.942	2242.19	154.361	200.919	142.734	123.999	286.672	109.213	136.56	136.461	81.6391	250.587	303.684	228.986	264.194	1832.38	82.0133
C18 (+)	5.053	4-Hydroxyomeprazole sulfide	316.113	[M+H]+	2a	C16H17N3O2S	LVUFHVGKGMRSQW-UHFFFAOYSA-N	254.415	356.877	236.094	218.372	177.601	474071	197.443	332.351	272.244	366344	126.228	327.503	258.612	183.469	36890	328428	236.701	238.156	224.314	353.394	294.547	238.309	254.3	170.341	123.949	169.412	201.717	472.837	184943	330.244	364.616	246.005	72399.9	99.4441	72.1086	16517.4	361595	145.039	190897	1845.71	370.575	78.2458
C18 (+)	0.652	D-Pipecolinic acid	130.086	[M+H]+	2a	C6H11NO2	HXEACLLIILLPRG-RXMQYKEDSA-N	45949.7	25188	271764	17256	33721.5	5181.03	33003.9	106777	123577	13206.2	19869.6	122989	12532.4	167853	25374.6	76136.9	23588.5	41223.7	45159.1	6693.58	30137.6	5698.86	10880.5	45166.8	16762.3	90509.7	37373.1	48893.5	48326.8	35683	33408.6	8142.62	7962.77	6837.9	108748	25782.1	34605.2	45734.5	309458	68466.1	62425.3	20095.1
HILIC (–)	4.659	Methylmalonic acid	117.032	[M-H]-	2a	C4H6O4	ZIYVHBGGAOATLY-UHFFFAOYSA-N	56.7229	57852.9	47464	226.392	40602.7	41435.6	61154.7	69889.6	16417.1	68768.4	99522.6	72965.1	23622.1	191.745	118.59	5778.63	130834	18605.9	1134.06	147.441	27828.2	94692.8	40839.6	87963.3	69995.3	20781.7	29934.5	22957.7	45809.9	193.094	68067.4	41956.3	39976.3	8258.39	52837.4	364.509	47.7578	120076	34206.4	38673	29994.5	85515.9
HILIC (–)	6.641	Guanine	150.043	[M-H]-	2b	C5H5N5O	UYTPUPDQBNUYGX-UHFFFAOYSA-N	10373	10724.4	2720.69	4345.71	4267.39	1504.43	8221.47	2214.73	3926.48	5682.79	14337	9417.79	8822.74	1093.31	734.934	3234.89	1399.12	11783.6	4175.89	4533.4	3829.59	12091.8	5266.05	9171.05	1961.54	545.31	11077.9	5183.85	8858.54	4945.5	6354.87	3634.28	4110.94	13597.4	4228.18	1722.75	750.657	5798.23	1997.72	3993.56	1379.3	6442.23
HILIC (–)	8.283	Gly-Tyr	237.089	[M-H]-	2b	C11H14N2O4	XBGGUPMXALFZOT-VIFPVBQESA-N	974.532	1742.02	1330.45	1810.33	2473.37	1453.89	2791.75	174.176	1597.9	1518.11	3341.2	1011.91	734.575	759.982	792.771	1819.7	6494.81	1422.07	536.484	1037.18	810.051	1289.94	573.753	1720.43	4526.23	2020.28	1286.19	849.599	2283.14	463.437	863.291	2208.3	1818.44	2124.7	4478.36	1283.45	1131.36	2028.03	711.037	2034.63	1647.43	3264.06
C18 (+)	0.979	Gly-Val	175.108	[M+H]+	2a	C7H14N2O3	STKYPAFSDFAEPH-UHFFFAOYSA-N	33554.9	36968.2	15285.3	40903.7	40863.4	43370.1	48116.6	19707.9	52575.2	45585.1	45318.6	18543.8	21642.7	39429.6	49373.4	65762.7	66745.4	66400.9	28343.1	52588.1	31763.4	35246.3	12676.8	32899.4	61830.9	35372.9	80543	46136.7	34779.7	44819.1	74739.2	64671.1	49285.9	38547.4	64882.2	17025.5	39536	53260.6	14239.5	34019.3	40620.6	38676.5
HILIC (–)	6.318	Xanthosine	283.07	[M-H]-	2a	C10H12N4O6	UBORTCNDUKBEOP-UHFFFAOYSA-N	4554.68	2841.74	2424.5	8288.57	324.466	2627.02	7650.68	367.154	1162.78	5561.74	6429.3	10124.2	16572.7	169.574	7373.63	1262.87	19818	3869.27	1355.71	4037.28	10487.5	5513.15	1533.95	21130	16570.3	690.045	4789.84	5380.62	6383.95	2395.04	7280.8	3085.64	449.564	1697.23	9180.93	233.53	2955.65	6174.29	2575.01	7812.75	2245.49	3619.65
[truncated: 32 more columns]
